# Supplementary material for: Age and gender influence on clinical manifestations of thyroid-associated ophthalmopathy: a case series of 2479 Chinese patients
Source: Front Endocrinol (Lausanne). 2024 Oct 3;15:1434155. doi: 10.3389/fendo.2024.1434155 (PMC11483995; doi:10.3389/fendo.2024.1434155)
Supplement: Supplementary file 1 [file Table1.xlsx]

## Sheet: Sheet1
gender	age	age group(1：≤18;2:19-29;3:30-39; 4:40-49;5:50-59 ;6:60-69; 7:≥70)	thyroid function (1: euthyroid; 2:hyperthyroidism; 3: hypothyroidism)	eye movement disorder	unilateral involvement (1:unilateral; 2: bilateral)	active TAO patients	severity of TAO patients (1: mild; 2: moderate to severe; 3: sight-threatening)	exophthalmometry≥17mm	upper eyelid retraction ≥2mm	diplopia	0:IOP ≤20mmHg; 1: 20 <IOP ≤30mmHg; 2: IOP >30mmHg (intraocular pressure: IOP)
male	42	4	2	1	2	0	2	1	1	0	0
female	22	2	2	0	2	0	1	0	0	0	0
female	38	3	1	1	1	0	1	0	0	0	0
male	48	4	2	1	2	0	1	1	0	0	0
female	26	2	2	0	2	0	1	1	0	0	0
female	38	3	2	1	2	0	2	1	1	0	1
male	55	5	2	0	2	0	1	0	0	0	0
female	50	5	2	1	2	0	1	0	0	0	1
male	29	2	2	1	2	0	2	1	1	0	0
female	41	4	2	1	2	0	1	0	0	1	0
male	39	3	3	1	1	1	1	0	0	0	0
female	33	3	1	0	1	0	1	0	1	0	0
male	41	4	2	1	2	0	1	0	0	1	0
female	21	2	1	0	1	0	1	1	0	0	0
female	52	5	2	1	2	1	3	1	0	0	1
female	35	3	2	1	2	1	2	1	1	0	1
female	46	4	1	0	1	0	1	0	1	0	0
female	51	5	2	0	2	1	1	0	0	0	0
male	39	3	2	0	2	0	1	0	0	0	0
male	29	2	2	0	1	0	1	0	0	0	0
male	44	4	1	1	2	0	2	1	1	0	0
male	50	5	1	0	1	0	2	0	1	1	0
female	59	5	2	0	2	0	1	0	0	0	0
female	48	4	2	1	2	0	1	1	0	0	1
male	22	2	2	1	2	0	1	1	0	0	1
female	44	4	2	0	1	0	1	1	0	0	0
female	42	4	2	0	2	0	1	0	0	0	0
female	26	2	2	1	2	0	2	1	1	0	0
male	27	2	2	1	2	0	2	0	1	1	0
male	26	2	2	0	2	0	1	1	0	0	0
female	44	4	2	1	2	0	1	0	0	0	1
female	42	4	2	1	2	1	1	0	0	0	1
female	48	4	1	0	1	0	1	0	0	0	0
female	28	2	2	0	2	0	1	0	0	0	0
female	29	2	2	0	2	1	1	0	0	0	0
male	41	4	1	0	1	0	1	0	0	0	0
female	28	2	2	0	2	0	1	0	0	0	1
male	48	4	2	1	2	0	1	0	0	1	0
male	49	4	2	1	2	0	1	0	0	1	0
female	46	4	2	1	2	0	1	0	1	0	0
female	54	5	3	0	2	0	1	1	0	0	1
female	34	3	3	1	2	1	1	1	0	0	0
male	50	5	1	0	1	0	1	0	1	0	0
male	42	4	1	1	2	0	1	1	0	0	0
male	48	4	2	1	2	1	3	1	0	0	1
female	52	5	2	0	2	0	1	0	0	0	0
female	26	2	2	0	1	0	1	0	1	0	1
female	51	5	2	1	2	1	1	1	0	0	1
male	73	7	2	1	2	0	1	0	0	1	0
female	15	1	2	1	2	0	1	1	0	0	0
male	74	7	2	1	2	0	1	0	0	1	0
female	29	2	2	0	2	0	1	1	0	0	0
female	39	3	2	1	2	0	2	1	0	1	0
female	44	4	2	1	2	0	1	1	0	0	0
male	26	2	2	1	2	1	1	1	0	0	1
female	60	6	2	1	1	0	1	0	1	0	0
male	58	5	2	1	2	0	2	1	1	0	0
female	37	3	2	0	2	0	1	0	0	0	1
female	41	4	2	0	2	0	1	1	0	0	0
female	20	2	2	0	2	1	2	1	0	1	0
male	59	5	2	1	2	0	1	0	0	1	0
male	23	2	2	0	2	0	1	1	0	0	0
female	40	4	2	0	1	0	1	0	1	0	0
female	25	2	2	1	2	0	2	1	1	0	0
male	42	4	1	0	1	0	1	0	1	0	0
female	33	3	2	0	2	0	1	1	0	0	0
female	20	2	1	1	2	0	2	1	1	0	0
female	59	5	1	1	2	0	2	1	1	0	1
male	37	3	1	0	1	0	2	1	1	0	0
female	69	6	2	0	2	1	1	0	1	0	0
female	49	4	2	1	1	0	1	0	0	1	0
female	50	5	2	0	2	0	1	0	0	0	0
male	46	4	2	0	2	0	2	1	1	0	0
male	67	6	2	1	2	0	1	0	0	1	0
female	46	4	1	1	2	0	1	0	0	1	1
male	31	3	2	0	1	0	1	1	0	0	0
female	44	4	2	0	1	0	1	0	1	0	0
female	35	3	2	0	1	0	1	1	0	0	0
female	33	3	2	0	2	0	1	0	0	0	0
female	51	5	2	1	2	1	2	1	0	0	1
female	27	2	2	0	2	0	1	1	0	0	0
male	50	5	1	0	1	0	1	0	0	0	0
male	23	2	2	0	2	0	1	1	0	0	0
female	47	4	2	0	2	0	1	1	0	0	1
female	49	4	2	1	2	0	2	1	1	0	0
female	48	4	2	1	2	0	2	1	1	0	2
female	49	4	2	0	2	0	1	1	0	0	1
female	34	3	1	0	2	0	1	1	0	0	0
female	30	3	3	0	2	0	1	0	0	1	0
female	25	2	2	0	2	0	1	1	0	0	1
male	45	4	2	1	2	1	1	0	0	1	0
female	15	1	2	1	2	1	1	0	0	0	0
male	32	3	1	0	2	0	1	0	0	0	0
female	49	4	1	0	1	1	1	0	0	0	0
female	42	4	1	1	2	1	1	0	0	1	0
female	53	5	2	1	2	0	1	0	1	0	0
male	38	3	1	0	1	0	1	1	0	0	0
male	48	4	2	1	2	0	2	1	1	0	0
female	30	3	2	1	2	0	2	1	1	0	1
female	49	4	1	0	1	0	1	0	1	0	1
male	53	5	3	1	2	0	1	1	0	0	0
male	45	4	2	1	2	0	1	0	0	1	2
female	47	4	2	1	2	0	1	1	0	0	0
female	38	3	2	0	2	0	2	1	1	0	0
female	47	4	2	0	2	0	1	1	0	0	0
female	48	4	2	0	2	0	1	0	0	0	0
female	65	6	2	1	2	0	1	0	0	0	1
female	48	4	2	1	2	0	1	0	0	0	0
female	45	4	2	1	2	0	1	1	0	0	0
male	50	5	2	0	2	1	1	0	0	0	0
male	62	6	2	1	2	0	2	1	0	1	1
female	61	6	2	1	2	1	3	0	0	1	0
female	60	6	3	0	1	0	1	0	0	0	0
female	47	4	2	1	2	0	2	1	1	0	1
male	24	2	2	0	1	0	1	0	1	0	0
male	51	5	1	1	1	0	2	1	0	1	1
male	35	3	2	1	2	1	1	1	0	0	0
female	42	4	1	0	2	0	1	0	0	0	0
female	39	3	2	0	1	0	2	1	1	0	0
male	46	4	2	1	2	1	1	1	0	0	0
female	34	3	2	0	2	0	1	1	0	0	0
female	38	3	2	0	1	0	1	0	0	0	0
male	25	2	1	0	1	0	2	1	1	0	0
female	53	5	1	1	2	0	1	0	0	0	0
female	41	4	2	0	2	0	2	1	1	0	0
male	40	4	1	0	2	0	1	1	0	0	2
male	68	6	2	0	2	0	1	0	1	0	0
female	54	5	2	1	2	1	2	1	0	1	1
female	25	2	1	0	2	0	2	0	1	1	0
female	52	5	2	1	2	1	2	1	0	1	0
male	63	6	2	1	2	0	2	1	1	0	1
female	51	5	2	1	2	1	1	0	0	0	0
female	47	4	2	0	1	0	1	0	1	0	0
female	29	2	2	1	2	0	2	1	1	0	0
male	62	6	1	1	1	0	1	1	0	0	1
male	65	6	2	1	2	0	2	1	0	1	1
female	51	5	2	1	2	0	1	0	1	0	0
female	28	2	2	0	2	0	2	1	1	0	0
female	50	5	2	0	2	0	1	1	0	0	0
female	26	2	2	0	2	0	1	0	1	0	0
female	26	2	2	1	2	0	1	1	0	0	0
female	23	2	2	0	1	0	1	0	0	0	0
female	38	3	2	0	1	0	1	0	0	0	0
female	14	1	2	0	2	0	1	1	0	0	0
female	23	2	2	0	2	0	1	0	0	0	0
female	23	2	2	1	2	0	1	1	0	0	0
male	24	2	2	0	2	1	1	1	0	0	0
female	43	4	2	0	1	0	1	0	0	0	0
female	60	6	2	1	2	0	2	1	1	0	0
female	29	2	2	1	2	1	2	0	1	0	0
male	20	2	1	0	1	0	1	1	0	0	0
male	38	3	1	1	1	0	2	1	0	1	2
female	24	2	2	0	2	0	2	1	1	0	1
female	42	4	1	0	1	0	1	1	0	0	0
female	23	2	2	0	2	0	2	1	1	0	0
female	30	3	2	0	1	0	1	1	0	0	0
female	43	4	2	0	2	0	1	0	0	0	0
male	52	5	2	1	2	0	1	0	0	1	0
male	35	3	2	1	2	0	2	1	0	1	0
male	56	5	2	0	2	1	2	0	1	0	1
male	61	6	2	1	2	0	1	0	0	1	0
female	44	4	2	1	2	0	2	1	1	0	0
female	46	4	2	0	1	1	1	0	1	0	0
female	48	4	2	1	2	1	2	0	0	1	0
female	56	5	1	0	1	0	1	0	0	0	0
male	54	5	2	1	2	0	1	0	0	0	1
male	58	5	2	1	2	0	2	0	1	1	0
male	66	6	2	1	2	0	1	0	0	0	0
male	43	4	2	1	2	1	3	1	0	0	0
male	52	5	1	1	2	0	1	0	0	1	0
male	40	4	1	0	1	1	1	1	0	0	1
male	59	5	2	1	2	0	1	0	0	1	0
male	61	6	1	1	2	1	2	0	1	0	1
female	63	6	2	1	2	1	1	0	0	0	1
male	40	4	1	1	1	1	1	0	0	1	0
female	36	3	2	0	1	0	1	0	0	0	0
female	37	3	2	0	1	0	2	1	1	0	0
female	39	3	2	0	1	0	1	1	0	0	0
female	43	4	1	1	2	0	1	1	0	0	0
female	58	5	2	0	2	0	1	0	0	0	0
male	56	5	3	1	2	0	1	0	0	1	0
male	59	5	2	1	1	1	3	0	0	0	0
female	24	2	2	0	2	0	2	1	1	0	0
female	38	3	1	1	2	1	1	0	0	0	0
female	44	4	1	1	2	1	1	0	0	0	0
female	52	5	2	0	2	0	1	0	0	0	0
female	40	4	2	0	1	0	1	1	0	0	0
female	19	2	2	1	2	0	2	1	1	0	0
female	30	3	2	0	1	0	1	0	0	0	1
female	28	2	2	0	2	0	1	1	0	0	0
female	38	3	2	1	2	0	2	1	1	1	1
female	47	4	3	0	2	0	1	0	0	0	0
female	62	6	2	1	2	0	2	1	0	1	0
male	72	7	2	1	1	0	1	1	0	0	0
female	63	6	2	1	2	0	3	0	0	1	0
male	32	3	2	1	2	1	1	1	0	0	1
female	53	5	1	1	2	0	2	1	0	1	0
male	52	5	1	1	2	1	2	1	1	1	0
female	49	4	2	1	2	1	1	0	0	0	1
female	45	4	2	1	2	0	2	1	1	0	1
female	43	4	2	1	2	0	1	0	0	1	0
female	43	4	3	0	2	0	2	1	1	0	1
male	41	4	2	0	2	0	1	1	0	0	0
female	19	2	2	1	2	0	1	1	0	0	2
female	20	2	2	0	1	0	1	0	1	0	1
female	42	4	2	1	2	0	1	0	0	0	0
female	44	4	2	0	2	1	3	1	1	0	0
female	37	3	2	0	1	0	1	0	1	0	0
male	40	4	2	1	2	1	2	1	0	1	0
male	49	4	2	1	2	0	1	1	0	0	0
female	52	5	2	1	2	1	2	1	0	1	1
male	34	3	2	1	2	0	2	0	1	0	0
female	63	6	2	1	2	0	1	0	0	1	0
female	74	7	2	1	1	1	1	0	0	0	0
male	59	5	2	1	2	1	2	1	0	1	0
female	42	4	1	1	1	0	1	0	0	0	1
female	43	4	2	1	2	0	1	0	0	0	1
male	63	6	2	1	2	0	1	0	0	1	0
male	25	2	1	0	2	0	1	0	0	0	0
female	49	4	2	1	2	1	2	1	1	1	0
male	37	3	2	0	2	0	1	1	0	0	0
male	51	5	2	1	2	0	2	0	0	1	0
male	23	2	2	1	2	0	2	0	1	1	0
female	9	1	2	0	2	0	2	1	1	0	0
female	45	4	2	1	2	1	1	1	0	0	1
male	71	7	2	1	2	1	1	0	0	1	0
male	44	4	2	1	2	0	1	0	1	0	0
female	49	4	2	1	2	0	1	0	1	0	0
male	46	4	2	1	1	0	2	0	1	1	0
female	29	2	2	0	2	0	2	1	0	1	1
male	31	3	2	0	1	0	2	1	1	0	0
male	59	5	2	1	2	0	1	0	0	0	0
female	50	5	1	0	1	0	1	0	0	0	0
female	64	6	2	0	2	0	1	1	0	0	0
female	44	4	2	0	2	0	1	0	0	0	0
female	62	6	2	1	2	0	2	0	1	1	1
female	28	2	2	0	1	0	1	0	1	0	0
female	16	1	2	0	1	0	1	0	1	0	0
male	31	3	1	1	1	0	1	0	0	0	0
male	32	3	2	0	1	0	1	0	0	0	0
male	40	4	3	0	1	0	1	0	0	0	0
female	43	4	1	1	1	0	2	1	0	1	0
male	57	5	2	1	2	1	1	1	0	0	0
female	47	4	1	1	2	0	2	1	1	1	0
male	42	4	1	0	1	0	2	1	0	0	0
female	24	2	2	0	2	0	2	1	0	0	1
female	41	4	2	0	2	0	1	1	0	0	0
female	31	3	2	1	2	0	2	1	1	0	0
female	36	3	2	0	1	0	2	0	1	1	0
male	44	4	2	1	2	0	1	1	0	0	2
female	44	4	2	1	2	0	1	0	0	0	0
male	52	5	2	0	2	0	1	0	1	0	0
male	68	6	2	1	2	0	2	1	0	1	1
male	32	3	1	0	1	0	1	0	0	0	0
female	41	4	1	1	1	0	2	1	0	1	0
female	26	2	2	0	2	1	2	1	0	0	0
female	38	3	2	0	1	0	1	0	0	0	0
female	44	4	2	1	2	0	1	0	0	0	0
male	76	7	2	1	2	1	3	1	0	0	0
female	47	4	2	1	2	0	3	1	1	1	0
male	71	7	2	1	2	0	1	1	0	0	0
female	42	4	1	0	1	0	1	0	1	0	0
female	25	2	2	0	2	0	1	1	0	0	0
male	55	5	1	1	2	0	2	1	0	1	1
female	44	4	2	0	2	0	2	1	1	0	1
female	35	3	1	0	1	0	1	0	0	0	0
male	41	4	1	1	1	1	1	1	0	0	0
female	28	2	2	0	2	1	1	1	0	0	0
male	56	5	2	1	2	0	2	1	0	1	0
female	32	3	2	0	2	0	1	0	1	0	0
male	54	5	1	1	2	1	2	1	0	1	1
female	30	3	2	1	2	0	2	1	1	0	1
female	46	4	2	0	2	0	1	0	0	0	0
female	46	4	1	0	1	0	1	1	0	0	0
male	23	2	1	0	2	0	1	1	0	0	0
male	59	5	2	0	1	0	1	0	0	0	0
female	61	6	2	1	2	1	1	1	0	0	0
male	26	2	2	1	1	0	1	0	0	1	0
male	34	3	2	0	1	0	1	0	0	0	0
female	51	5	2	1	2	0	1	0	0	0	1
female	39	3	2	1	2	0	2	1	1	1	0
female	24	2	2	0	1	0	1	1	0	0	1
female	22	2	1	0	2	0	1	1	0	0	2
female	54	5	1	1	2	0	2	1	1	0	0
female	28	2	2	1	2	0	2	1	0	0	1
female	70	7	2	0	2	0	2	1	1	0	0
female	52	5	2	0	2	0	1	1	0	0	0
male	44	4	2	0	2	0	1	1	0	0	0
male	75	7	2	1	2	1	2	1	0	1	0
female	51	5	2	1	2	0	1	0	0	0	0
male	36	3	2	0	1	0	1	0	1	0	0
male	46	4	2	0	1	0	1	0	0	0	0
female	85	7	2	1	2	0	1	0	0	1	1
female	44	4	3	1	2	0	1	0	0	1	0
female	26	2	2	0	2	0	1	1	0	0	0
female	47	4	2	1	2	0	2	1	1	0	0
male	33	3	2	0	1	0	2	1	1	0	0
male	52	5	2	1	2	0	2	1	0	1	0
male	52	5	2	1	2	0	2	1	0	1	0
female	53	5	2	1	2	0	2	1	1	0	0
male	56	5	1	1	2	0	1	0	0	1	0
female	31	3	1	0	2	0	2	1	1	0	0
female	11	1	3	0	1	0	1	0	1	0	0
male	52	5	2	1	2	0	2	1	1	1	0
male	55	5	2	1	2	0	2	1	1	0	0
female	65	6	2	1	1	0	2	1	1	1	0
male	44	4	2	0	2	0	2	1	0	1	0
female	43	4	3	1	2	0	1	0	0	1	0
female	44	4	1	1	2	0	1	0	0	1	0
female	34	3	2	0	2	0	2	0	1	0	0
female	56	5	3	0	1	0	1	1	0	0	0
male	53	5	2	1	2	0	1	0	0	0	0
male	36	3	2	1	2	0	2	1	0	1	0
female	48	4	2	1	2	0	1	1	0	0	1
female	25	2	2	0	2	0	1	0	0	0	1
female	27	2	2	0	2	0	2	1	1	0	1
female	20	2	2	0	2	0	1	1	0	0	0
male	50	5	2	1	2	0	1	0	0	0	0
female	71	7	2	1	2	0	2	1	0	1	0
female	29	2	2	0	1	0	1	0	1	0	0
female	33	3	2	0	2	0	2	1	1	1	0
female	44	4	3	1	2	0	2	1	1	0	1
male	32	3	2	1	2	0	2	1	1	1	1
female	36	3	2	1	2	0	1	0	0	0	0
female	28	2	2	0	1	0	1	0	1	0	0
female	37	3	3	0	2	0	1	0	1	0	0
female	30	3	1	0	2	0	1	0	0	0	0
female	27	2	2	0	1	0	1	0	0	0	0
female	28	2	2	0	2	0	1	0	0	0	0
female	69	6	2	1	2	0	2	0	1	1	0
male	32	3	2	0	2	0	1	1	0	0	1
female	45	4	2	1	1	0	1	0	0	1	0
male	40	4	2	1	2	0	1	0	1	0	0
female	43	4	2	1	2	1	1	1	0	0	1
female	36	3	2	0	1	0	1	0	0	0	0
female	46	4	2	0	2	0	2	1	1	0	1
male	68	6	2	1	2	1	1	1	0	0	0
female	50	5	1	1	2	0	2	1	1	0	0
male	50	5	1	1	2	1	1	1	0	0	2
female	22	2	2	1	2	0	2	1	1	0	1
female	63	6	2	1	2	0	1	0	0	0	0
male	49	4	1	1	1	0	2	1	0	1	1
male	25	2	1	0	1	0	1	1	0	0	0
male	67	6	2	1	2	0	2	1	0	1	0
female	56	5	2	1	2	0	1	0	0	1	1
male	38	3	1	1	2	0	2	1	1	1	0
male	37	3	1	0	2	0	1	1	0	0	0
female	48	4	2	1	2	0	1	0	1	0	0
male	22	2	2	0	2	0	1	1	0	0	0
female	53	5	2	1	2	1	1	0	0	0	0
female	32	3	2	1	2	0	2	1	1	0	1
female	30	3	2	0	2	0	1	1	0	0	0
female	58	5	2	1	2	0	1	0	0	1	0
female	42	4	2	1	2	0	1	1	0	0	2
female	68	6	2	1	1	0	1	0	0	1	0
male	33	3	1	0	1	0	1	0	0	0	0
female	45	4	2	0	2	0	1	0	0	0	0
male	50	5	2	1	2	1	2	1	0	1	1
female	23	2	2	1	2	0	2	1	0	1	0
male	18	1	2	1	2	1	1	0	0	0	1
male	40	4	2	1	1	0	1	1	0	0	0
female	52	5	2	1	2	0	1	1	0	0	0
male	33	3	2	1	2	0	2	1	1	1	0
female	26	2	2	0	1	0	1	0	1	0	0
male	27	2	2	0	1	0	1	1	0	0	0
female	45	4	2	0	1	0	1	0	0	0	0
female	40	4	2	1	2	0	3	1	1	0	0
female	47	4	2	0	2	0	2	1	0	1	0
male	52	5	2	1	2	1	2	1	0	1	1
female	37	3	2	1	2	0	2	1	1	1	1
male	46	4	2	0	1	1	2	1	1	0	0
female	45	4	2	1	2	0	2	1	1	0	0
male	75	7	2	1	2	1	2	1	1	0	0
female	16	1	2	0	2	0	1	1	0	0	0
male	50	5	2	0	2	0	1	0	0	0	0
male	15	1	2	0	2	0	1	0	0	0	0
female	51	5	2	1	2	1	3	1	0	0	1
female	35	3	1	0	1	0	1	0	1	0	0
male	66	6	1	1	1	0	1	0	0	0	1
female	53	5	2	1	2	0	1	0	1	0	1
female	12	1	2	0	2	0	2	1	1	0	1
female	14	1	2	1	1	0	2	1	1	0	0
female	39	3	2	0	2	0	2	1	1	0	0
male	40	4	2	1	2	0	1	0	1	0	0
female	42	4	2	0	2	0	1	0	1	0	0
male	22	2	1	0	1	0	2	1	1	0	1
male	22	2	1	0	1	0	2	1	0	1	0
male	45	4	3	1	2	1	1	0	0	0	2
female	54	5	2	1	2	0	2	1	0	1	0
female	39	3	2	0	2	0	1	0	0	0	0
male	37	3	1	1	2	0	2	1	0	1	0
female	28	2	2	1	2	0	1	1	0	0	0
female	40	4	1	0	2	0	1	0	0	0	0
male	31	3	1	0	1	0	1	0	0	0	0
female	47	4	1	0	1	0	1	1	0	0	0
female	52	5	2	1	2	0	2	1	1	0	1
female	23	2	2	0	2	0	2	1	1	0	0
female	54	5	2	1	1	0	2	1	0	1	0
male	64	6	1	1	1	0	1	0	0	1	0
female	42	4	2	0	1	0	1	0	1	0	0
male	43	4	2	1	2	0	1	0	0	0	1
female	44	4	1	0	1	0	1	0	1	0	0
female	46	4	2	1	2	0	1	0	0	0	1
female	50	5	2	1	2	0	1	1	0	0	0
female	49	4	1	1	2	0	1	0	0	0	0
female	66	6	3	1	2	0	1	0	0	1	0
male	29	2	3	0	1	0	1	0	0	0	0
female	50	5	2	1	2	0	1	0	0	1	0
female	45	4	1	0	2	0	1	0	1	0	0
female	17	1	2	0	2	0	1	1	0	0	0
female	40	4	2	0	2	0	1	1	0	0	0
male	60	6	1	1	2	1	1	1	0	0	0
female	55	5	2	1	2	0	1	0	0	1	1
female	31	3	2	0	2	0	1	0	0	0	0
female	29	2	2	0	2	0	2	1	1	0	0
male	53	5	2	1	2	1	1	1	0	0	1
female	44	4	3	0	2	0	2	1	1	0	1
male	66	6	2	1	2	0	1	0	0	1	0
female	36	3	1	0	2	0	1	1	0	0	0
male	42	4	1	1	2	1	2	0	0	1	1
male	47	4	2	1	2	0	1	1	0	0	1
male	39	3	1	1	2	0	1	0	0	1	1
male	37	3	2	1	2	0	2	1	0	1	1
female	26	2	2	1	2	0	1	1	0	0	1
male	22	2	2	1	2	0	1	1	0	0	1
female	30	3	2	0	2	0	1	0	0	0	1
male	47	4	1	1	2	0	2	1	0	1	0
female	45	4	1	0	1	0	1	0	1	0	0
female	35	3	2	1	2	0	1	0	0	0	0
female	32	3	3	1	1	0	1	0	1	0	0
female	41	4	1	1	2	0	2	0	1	1	0
female	55	5	2	0	1	0	1	0	0	0	1
male	52	5	2	1	2	0	1	0	0	0	0
male	30	3	1	0	1	0	1	0	0	0	0
female	22	2	1	0	1	0	1	1	0	0	0
female	78	7	1	1	2	0	1	0	0	1	0
male	51	5	2	1	2	0	1	0	1	0	0
female	56	5	3	1	1	0	1	0	0	0	0
female	51	5	2	1	2	0	2	1	1	1	0
female	31	3	2	0	2	1	2	1	0	0	1
female	56	5	1	1	2	0	1	0	0	0	0
female	39	3	2	0	2	0	1	1	0	0	0
male	41	4	2	0	1	0	2	1	1	0	0
female	49	4	1	1	1	0	1	0	1	0	0
female	58	5	2	1	2	0	1	0	0	0	1
female	42	4	1	1	1	0	1	0	1	0	1
female	49	4	2	1	2	0	2	1	0	1	1
male	24	2	1	0	1	0	1	1	0	0	0
female	44	4	1	0	2	0	1	1	0	0	0
female	21	2	2	0	2	0	2	1	1	0	0
female	27	2	2	0	2	0	1	1	0	0	0
male	13	1	2	0	2	0	1	1	0	0	0
female	32	3	2	0	2	0	2	1	1	0	0
female	28	2	1	0	1	0	1	0	0	0	0
female	25	2	1	0	1	0	2	1	1	0	0
female	52	5	1	0	1	0	1	0	1	0	0
female	24	2	2	0	1	0	1	1	0	0	0
male	49	4	1	0	2	0	1	0	0	1	0
male	48	4	1	1	1	1	1	0	0	0	0
female	63	6	1	1	2	1	1	1	0	0	0
male	52	5	1	1	2	0	1	0	1	0	0
male	30	3	1	0	1	0	1	0	1	0	0
female	30	3	2	0	2	0	2	1	0	1	0
female	53	5	2	1	2	1	2	1	0	1	0
female	60	6	2	1	2	0	2	1	0	1	0
female	11	1	2	1	2	0	2	1	1	0	0
female	62	6	3	1	2	0	1	0	0	0	1
male	46	4	1	1	2	0	1	0	0	1	0
male	38	3	1	0	2	0	1	0	0	0	0
female	52	5	2	1	2	0	2	1	1	0	1
female	66	6	1	1	1	0	1	0	0	0	0
female	24	2	2	0	2	0	1	1	0	0	0
male	42	4	2	1	2	0	1	1	0	0	0
male	33	3	2	1	2	0	2	1	1	1	1
female	50	5	2	1	2	1	1	1	0	0	0
female	51	5	2	1	2	0	1	0	1	0	0
female	44	4	2	1	2	0	2	1	1	0	1
female	40	4	2	0	2	0	1	1	0	0	1
female	29	2	2	1	2	0	2	1	1	1	1
female	24	2	2	0	2	0	1	0	1	0	0
male	78	7	2	1	1	1	2	0	0	1	0
male	51	5	1	1	1	0	1	1	0	0	0
female	47	4	2	1	2	0	1	0	0	0	0
female	51	5	2	0	2	0	2	0	1	1	0
male	37	3	2	1	2	0	1	1	0	0	1
female	55	5	3	1	2	0	1	0	0	1	1
male	47	4	1	1	2	0	1	0	0	1	0
female	34	3	1	0	1	0	1	1	0	0	0
female	25	2	2	0	2	0	1	1	0	0	0
female	33	3	2	0	2	0	2	1	1	0	0
female	31	3	2	0	2	0	1	1	0	0	0
male	26	2	2	0	2	0	1	0	1	0	0
male	58	5	2	1	2	0	1	0	0	0	0
female	31	3	2	0	2	0	1	1	0	0	0
male	28	2	1	0	1	0	1	0	0	0	0
female	61	6	1	1	2	0	1	0	0	0	1
male	69	6	2	1	2	1	1	0	0	1	0
female	26	2	2	0	2	0	2	1	1	0	0
male	38	3	2	1	2	0	1	0	0	0	0
female	43	4	2	0	2	1	3	1	1	0	0
female	45	4	2	1	2	0	1	0	0	0	1
male	32	3	2	1	2	0	2	1	1	1	0
female	37	3	2	0	2	0	1	1	0	0	0
male	72	7	3	1	2	0	1	0	0	1	0
male	44	4	2	1	2	0	1	0	0	1	0
female	35	3	2	0	2	0	2	1	1	0	1
female	35	3	2	0	1	0	1	0	0	0	0
male	54	5	3	1	2	1	2	1	0	1	0
female	32	3	2	0	2	0	1	0	1	0	0
female	50	5	2	1	2	0	2	1	0	1	0
female	62	6	1	1	2	0	3	1	0	0	0
female	59	5	2	1	2	1	1	0	0	1	1
female	36	3	2	1	2	0	2	1	1	1	0
female	31	3	1	1	2	0	1	0	1	0	0
male	69	6	2	1	2	0	2	1	1	1	1
female	34	3	2	0	1	0	1	1	0	0	0
male	45	4	1	0	2	0	2	1	1	0	1
female	34	3	2	1	2	0	2	1	0	1	1
male	39	3	2	0	2	0	2	1	1	0	1
female	61	6	2	1	2	1	2	1	1	0	1
female	61	6	1	1	2	0	1	0	0	0	1
female	50	5	3	0	2	0	1	0	0	0	0
male	54	5	2	1	2	1	2	1	0	1	1
female	31	3	2	0	2	0	2	1	1	1	0
female	32	3	2	0	2	0	1	0	0	0	0
female	44	4	1	0	2	0	2	1	1	0	0
female	44	4	2	0	2	0	2	1	0	1	0
female	49	4	2	1	2	1	3	1	1	0	2
female	30	3	2	0	1	0	2	1	1	0	0
female	18	1	2	0	2	0	2	1	1	0	0
female	46	4	2	1	2	0	1	0	0	1	1
female	59	5	2	1	2	0	2	1	0	1	0
male	63	6	2	0	2	0	1	1	0	0	1
female	42	4	2	0	2	0	1	1	0	0	0
female	59	5	2	1	2	0	1	1	0	0	0
female	52	5	2	1	2	1	2	1	0	0	1
female	51	5	2	1	2	0	2	1	1	1	1
female	60	6	2	0	2	1	2	1	0	0	1
male	42	4	2	0	2	0	1	1	0	0	0
male	60	6	1	1	2	0	2	1	0	1	1
female	37	3	2	1	2	0	2	0	1	1	0
male	29	2	1	0	1	0	2	1	1	0	0
male	35	3	1	0	1	0	1	1	0	0	0
female	51	5	2	1	2	1	3	0	1	1	0
male	44	4	2	1	2	0	2	1	0	0	0
female	35	3	1	0	1	0	2	1	1	1	0
male	57	5	2	1	2	0	1	0	0	1	0
female	52	5	2	0	1	0	1	0	0	0	0
male	35	3	2	1	2	1	1	1	0	0	0
female	58	5	2	0	2	0	1	0	0	0	0
female	33	3	1	1	2	0	2	1	1	0	1
female	31	3	2	1	2	0	1	0	0	0	0
female	32	3	1	0	2	0	1	0	0	0	1
female	58	5	2	1	2	0	2	1	0	1	1
female	56	5	1	1	2	0	2	1	0	1	0
female	65	6	2	1	2	0	1	1	0	0	0
male	57	5	1	1	2	0	2	0	0	1	0
female	52	5	2	1	1	0	2	1	0	1	0
female	52	5	2	1	2	0	2	1	1	0	1
female	49	4	1	1	2	0	2	1	1	1	1
female	53	5	2	1	2	0	2	1	1	1	0
male	55	5	1	1	2	0	1	1	0	0	1
female	42	4	2	1	2	0	1	0	0	0	0
female	22	2	2	1	2	0	1	1	0	0	0
female	88	7	2	1	1	0	1	0	0	0	0
female	24	2	2	1	2	0	2	1	1	0	0
female	50	5	2	0	2	0	1	0	0	0	0
male	48	4	2	1	2	0	2	0	1	1	1
female	57	5	2	0	2	0	1	1	0	0	0
male	65	6	2	1	2	0	1	0	0	0	1
female	45	4	2	0	2	0	1	0	0	0	0
male	65	6	2	1	2	0	1	0	1	0	0
female	43	4	1	0	1	0	1	0	0	0	0
female	60	6	2	1	2	0	2	1	1	0	1
female	43	4	2	1	2	0	1	0	0	0	0
female	24	2	2	0	2	0	2	1	1	0	1
female	23	2	2	0	2	0	1	1	0	0	0
female	47	4	1	1	1	0	1	0	0	1	0
female	62	6	2	1	2	1	2	1	0	0	1
female	64	6	2	1	2	0	1	0	0	1	1
female	24	2	2	0	2	0	1	1	0	0	1
male	64	6	1	1	2	1	3	0	1	0	0
female	57	5	2	1	2	0	1	1	0	0	0
female	61	6	3	1	2	0	1	0	0	1	0
male	35	3	2	1	2	0	2	0	1	1	0
male	47	4	2	1	2	0	1	0	0	1	1
male	66	6	2	1	2	0	2	1	1	0	1
male	42	4	2	1	2	0	1	0	0	1	1
female	75	7	2	1	2	1	1	1	0	0	0
female	29	2	2	0	2	0	2	1	1	0	1
male	24	2	2	1	2	0	2	1	1	1	1
male	70	7	2	1	2	0	1	0	0	1	1
male	44	4	2	1	2	1	2	1	0	1	1
male	62	6	1	0	2	0	1	1	0	0	0
female	40	4	1	1	2	0	1	0	1	0	0
male	45	4	2	0	2	0	1	0	0	0	0
male	33	3	2	1	2	0	1	1	0	0	1
male	25	2	1	0	1	0	1	0	0	0	0
female	42	4	1	1	2	0	1	0	0	0	0
female	28	2	2	0	2	0	2	1	1	0	0
female	34	3	2	1	2	0	1	0	0	0	1
female	44	4	2	1	2	0	1	0	0	1	0
male	41	4	1	1	1	0	2	1	1	0	0
female	20	2	2	0	2	0	2	1	1	0	1
male	38	3	2	1	2	1	1	0	0	1	0
female	33	3	1	1	2	0	1	0	0	0	0
female	52	5	2	1	2	1	1	1	0	0	2
female	15	1	1	0	1	0	2	1	1	0	0
female	31	3	2	1	2	0	2	1	1	0	0
female	45	4	2	1	2	0	2	1	0	1	0
female	35	3	3	0	2	0	1	0	0	0	0
female	31	3	2	0	1	0	1	1	0	0	0
female	41	4	2	1	2	1	2	0	1	1	0
female	29	2	2	0	2	0	1	1	0	0	1
female	41	4	2	1	1	1	2	1	1	0	0
female	30	3	2	1	2	0	2	1	1	0	0
male	46	4	2	0	1	0	1	0	0	0	1
male	47	4	1	1	2	0	1	1	0	0	1
male	44	4	1	0	2	1	1	1	0	0	0
female	29	2	2	0	2	0	1	0	0	0	0
female	55	5	2	1	2	0	1	1	0	0	0
female	22	2	2	0	2	0	2	1	0	0	0
male	43	4	2	1	2	0	2	1	0	1	0
male	57	5	1	0	1	0	3	1	0	0	0
female	33	3	2	0	2	0	1	0	1	0	0
female	33	3	2	0	1	0	1	0	1	0	0
female	47	4	3	0	1	0	1	0	0	0	0
female	30	3	2	1	2	0	2	1	1	0	1
female	66	6	1	0	1	0	1	0	1	0	1
male	55	5	2	1	2	1	2	1	1	1	1
female	26	2	2	0	2	0	2	1	1	0	0
female	22	2	2	0	2	0	1	1	0	0	0
female	66	6	2	0	2	0	2	1	0	1	0
female	40	4	1	0	2	0	1	0	0	0	0
female	53	5	2	0	2	0	1	1	0	0	0
female	30	3	2	1	2	0	1	1	0	0	0
male	42	4	2	1	2	0	1	1	0	0	2
female	51	5	2	1	2	0	2	1	1	1	1
male	44	4	1	0	1	0	2	1	1	1	0
male	34	3	1	1	2	0	1	0	0	0	0
female	36	3	2	1	2	0	2	1	1	0	0
male	50	5	2	0	2	0	1	0	0	0	1
female	31	3	2	1	2	0	1	0	0	0	0
female	57	5	2	1	2	0	1	0	1	0	0
female	21	2	2	0	1	0	1	0	0	0	0
female	29	2	2	0	2	0	2	1	1	0	1
male	34	3	1	0	2	0	2	1	1	0	0
female	37	3	2	1	2	0	1	0	0	1	1
male	29	2	2	0	2	0	1	1	0	0	0
male	24	2	2	0	2	1	2	1	1	0	0
female	44	4	1	0	1	0	1	0	0	0	1
male	31	3	2	1	2	0	1	0	0	1	0
male	73	7	1	1	2	0	2	1	0	1	2
female	27	2	2	0	2	0	1	0	0	0	0
female	41	4	1	0	1	0	1	0	1	0	0
male	40	4	1	0	2	0	1	1	0	0	0
male	17	1	2	0	2	0	1	1	0	0	0
male	41	4	2	1	2	0	2	1	1	1	0
male	45	4	2	1	2	0	2	1	1	1	1
female	25	2	2	0	1	0	2	1	1	0	0
male	40	4	2	0	1	0	1	0	0	0	0
male	24	2	2	1	2	0	2	1	0	0	1
female	64	6	2	0	1	0	1	0	0	0	0
female	28	2	2	0	1	0	1	0	0	0	0
female	46	4	2	1	2	0	1	0	0	0	0
female	76	7	2	1	2	1	3	1	0	1	1
male	69	6	1	1	2	1	1	0	0	1	0
male	47	4	1	1	1	1	2	1	1	1	0
male	40	4	1	1	2	0	1	0	0	0	1
female	37	3	1	0	1	0	1	0	1	0	0
male	78	7	2	0	2	1	1	1	0	0	1
female	47	4	2	1	2	0	2	0	1	1	0
male	29	2	2	1	2	0	1	1	0	0	0
female	40	4	1	1	1	0	1	0	1	0	0
female	47	4	1	1	2	1	2	1	1	0	0
female	30	3	2	0	2	0	1	1	0	0	1
female	39	3	3	0	1	0	1	0	0	0	1
male	45	4	2	0	2	0	1	1	0	0	0
female	63	6	1	1	2	1	3	0	1	0	0
male	65	6	2	1	2	1	1	0	0	1	1
female	44	4	2	1	2	0	1	1	0	0	0
female	49	4	2	0	2	0	1	0	1	0	0
female	11	1	2	0	2	0	1	1	0	0	1
male	51	5	2	1	2	1	2	1	1	1	1
female	54	5	2	1	2	1	1	1	0	0	0
female	29	2	2	0	1	0	1	0	0	0	1
female	38	3	1	0	2	0	1	0	0	0	0
male	43	4	2	0	2	0	1	1	0	0	0
male	31	3	2	1	1	0	1	1	0	0	0
female	50	5	2	0	2	0	1	1	0	0	0
female	45	4	2	0	2	0	1	1	0	0	0
female	71	7	3	1	2	0	1	0	0	0	2
female	50	5	2	1	2	0	1	0	1	0	1
female	22	2	2	1	2	0	2	1	1	0	1
female	46	4	2	1	2	0	1	1	0	0	1
male	48	4	2	1	2	1	1	0	0	1	1
female	46	4	2	0	2	0	1	0	0	1	1
female	42	4	2	1	2	0	1	0	1	0	1
female	52	5	3	0	2	0	1	0	0	0	1
female	66	6	2	1	2	0	2	0	0	1	0
female	72	7	2	1	2	0	2	0	0	1	1
female	54	5	2	1	2	1	2	1	0	0	1
female	38	3	1	0	1	0	1	0	1	0	0
female	32	3	1	1	2	0	1	1	0	0	1
male	41	4	2	1	2	0	1	1	0	0	0
female	51	5	2	1	2	0	1	0	0	0	0
female	42	4	2	1	2	0	1	0	0	0	1
male	60	6	2	1	2	1	2	1	0	0	1
male	47	4	2	1	2	0	2	1	0	1	2
male	38	3	2	1	1	0	1	0	0	1	1
female	41	4	2	0	1	0	1	0	0	0	0
female	26	2	2	1	2	0	2	1	0	1	0
male	45	4	1	1	2	0	1	0	0	0	0
female	56	5	1	1	2	0	2	0	1	1	1
female	25	2	2	0	1	0	1	0	1	0	0
female	57	5	2	0	2	0	1	0	0	0	0
female	32	3	2	0	2	0	1	1	0	0	0
female	43	4	2	1	2	0	2	0	1	1	1
female	51	5	2	1	2	0	1	1	0	0	0
male	61	6	3	1	2	1	1	1	0	0	0
male	24	2	2	1	1	0	2	1	1	0	1
female	53	5	2	0	2	0	1	1	0	0	0
female	31	3	2	0	1	0	2	1	1	0	0
male	58	5	2	1	2	0	2	1	1	0	0
female	19	2	2	0	1	0	1	1	0	0	0
female	49	4	2	1	2	1	2	1	1	0	1
female	60	6	2	1	2	0	2	1	1	0	2
female	58	5	2	1	2	0	1	0	0	1	1
female	33	3	2	0	2	0	1	0	0	0	1
female	33	3	2	0	2	0	1	1	0	0	0
male	25	2	2	1	2	0	2	1	1	0	0
female	33	3	2	0	2	0	2	1	1	0	0
female	43	4	2	1	2	0	1	1	0	0	1
male	47	4	1	1	1	0	1	1	0	0	0
female	56	5	1	1	2	0	1	0	0	1	0
female	64	6	1	1	2	0	1	0	0	1	0
female	26	2	2	0	1	0	1	0	1	0	0
female	49	4	1	1	2	0	1	0	0	1	1
male	64	6	1	1	2	0	1	0	0	1	0
male	42	4	2	1	2	0	2	1	1	0	0
male	34	3	2	1	2	0	2	0	1	1	0
female	48	4	2	1	2	0	2	1	0	1	0
male	36	3	1	0	2	0	2	1	1	0	0
female	17	1	2	1	2	0	1	1	0	0	0
female	56	5	2	1	2	0	2	1	0	1	1
female	29	2	2	1	2	0	2	0	1	1	1
female	53	5	2	1	2	1	2	1	1	0	0
female	47	4	1	1	2	0	2	0	1	1	0
female	47	4	2	1	2	0	2	1	1	0	0
female	60	6	2	1	2	0	2	1	0	1	0
female	36	3	2	0	1	0	2	1	1	0	0
female	50	5	2	1	2	0	2	1	1	0	0
female	47	4	2	1	2	0	2	1	0	1	0
male	50	5	2	1	2	0	2	1	0	1	0
female	29	2	1	0	2	0	2	1	1	0	1
female	48	4	2	1	1	0	2	1	0	1	0
female	28	2	2	1	2	0	1	1	0	0	0
female	57	5	2	0	2	0	1	0	0	0	0
female	61	6	2	1	2	0	1	0	0	0	0
male	39	3	2	0	2	0	1	0	0	0	1
female	35	3	3	0	2	0	1	0	0	0	0
female	47	4	1	1	1	0	1	0	0	0	1
female	56	5	2	1	2	0	2	0	1	1	0
male	48	4	1	0	2	0	2	1	1	0	0
female	32	3	1	1	1	0	2	1	1	0	0
male	63	6	1	1	2	0	1	0	0	1	1
female	44	4	1	0	2	0	1	0	1	0	0
male	63	6	1	1	2	0	1	0	0	1	0
male	38	3	2	1	1	0	1	0	1	0	1
male	43	4	2	1	2	0	1	0	0	1	0
female	17	1	2	0	2	0	1	0	0	0	0
female	31	3	2	0	2	0	1	0	0	0	1
male	61	6	1	0	2	0	1	0	0	0	0
female	61	6	2	1	2	1	1	1	0	0	1
male	30	3	2	0	2	0	2	1	0	1	1
female	31	3	2	0	2	0	1	0	0	0	0
male	78	7	2	1	2	0	1	0	0	0	0
male	36	3	2	0	1	0	2	1	1	0	0
male	62	6	2	1	2	1	2	1	0	1	0
male	41	4	2	1	2	0	2	1	0	1	0
female	54	5	1	1	1	0	1	0	0	0	0
male	53	5	2	1	2	1	2	1	1	1	2
female	49	4	1	0	2	0	1	1	0	0	0
female	60	6	1	0	1	0	1	0	0	0	0
female	23	2	2	1	2	0	2	1	1	0	0
female	48	4	2	0	2	0	1	0	0	0	0
male	50	5	2	1	2	0	2	1	1	0	1
female	31	3	2	0	2	0	2	1	1	0	0
female	25	2	2	1	2	0	1	1	0	0	0
male	31	3	1	0	1	0	1	0	0	0	0
female	45	4	2	0	1	0	1	0	1	0	0
female	62	6	2	0	2	1	2	0	1	0	0
female	26	2	2	1	1	0	2	1	1	0	0
female	43	4	1	0	1	0	1	0	1	0	0
female	52	5	2	1	2	0	1	0	0	1	0
female	24	2	2	0	2	0	1	1	0	0	0
male	61	6	2	1	2	1	2	1	0	1	1
female	42	4	1	0	1	0	1	0	1	0	0
female	54	5	2	1	2	1	1	0	0	0	0
male	24	2	2	0	2	0	1	1	0	0	0
female	33	3	2	0	1	0	1	0	1	0	0
female	50	5	2	0	1	0	2	1	1	0	0
female	43	4	3	1	2	0	1	1	0	0	0
female	50	5	1	0	1	0	1	0	0	0	0
female	30	3	2	0	1	0	1	0	0	0	0
female	32	3	1	1	2	1	1	1	0	0	1
female	30	3	2	0	2	0	1	1	0	0	0
male	33	3	2	0	2	0	1	0	1	0	0
male	37	3	2	1	2	0	1	0	0	1	0
female	30	3	1	0	1	0	1	1	0	0	0
female	34	3	2	0	2	0	1	1	0	0	0
female	23	2	1	0	1	0	1	1	0	0	1
female	16	1	2	0	2	0	1	1	0	0	1
male	42	4	2	1	2	0	1	0	0	0	0
female	38	3	1	0	2	0	2	1	1	0	0
female	47	4	2	0	1	0	1	1	0	0	1
male	40	4	2	0	2	0	2	1	1	0	0
female	27	2	2	0	2	0	1	0	0	0	0
female	29	2	2	0	1	0	2	1	1	0	1
male	55	5	2	1	2	0	2	1	0	1	1
male	11	1	2	0	1	0	2	1	1	0	0
female	44	4	2	1	2	0	1	1	0	0	0
female	42	4	2	1	2	0	1	0	1	0	0
female	34	3	2	0	2	0	1	1	0	0	0
female	53	5	2	1	2	0	2	1	1	1	1
female	22	2	2	0	2	0	2	1	0	1	0
female	55	5	2	0	2	0	1	0	1	0	0
female	54	5	1	1	2	0	1	0	1	0	0
male	48	4	3	1	2	0	2	1	0	1	0
male	27	2	1	0	1	0	2	1	1	0	0
female	32	3	2	0	2	0	1	1	0	0	0
female	41	4	2	1	2	0	1	0	0	1	0
female	58	5	2	1	2	1	1	1	0	0	0
male	61	6	2	1	2	0	2	1	1	0	0
female	43	4	2	1	2	0	1	0	1	0	2
male	64	6	2	1	2	0	1	0	0	0	0
female	42	4	1	0	2	0	1	0	1	0	0
female	40	4	2	1	2	0	1	0	0	1	1
female	40	4	1	0	2	0	1	0	1	0	0
female	29	2	3	0	1	0	1	0	0	0	0
male	33	3	2	1	2	0	2	1	1	1	0
male	61	6	2	1	2	0	2	1	0	1	1
female	25	2	2	1	2	0	1	1	0	0	0
female	51	5	2	1	2	1	2	1	1	0	2
female	40	4	2	0	2	0	1	0	0	0	0
male	43	4	2	1	2	0	2	1	0	1	0
male	48	4	1	1	2	0	1	0	0	1	0
female	46	4	2	1	2	1	1	1	0	0	0
female	52	5	2	1	2	0	2	1	1	0	1
female	24	2	2	1	2	0	2	1	1	0	0
female	54	5	2	0	2	0	1	0	1	0	0
female	31	3	2	1	2	0	2	1	1	0	0
male	58	5	1	1	2	0	1	0	0	0	0
male	43	4	2	1	2	0	2	1	0	1	0
female	44	4	2	0	1	0	2	1	1	0	0
male	71	7	2	0	2	1	3	1	0	0	0
female	68	6	2	1	2	0	1	0	0	1	1
female	77	7	2	1	2	0	1	1	0	0	0
male	43	4	2	0	2	0	2	1	1	0	0
female	44	4	1	0	1	0	1	0	0	0	0
female	38	3	2	1	2	0	2	1	1	1	0
female	30	3	1	0	2	0	2	1	1	0	0
male	53	5	2	1	2	0	1	0	0	1	1
male	49	4	2	0	2	0	1	1	0	0	0
female	37	3	1	1	2	0	1	0	0	1	0
female	36	3	2	1	2	0	2	0	1	0	0
female	36	3	2	0	1	0	2	0	1	1	0
female	43	4	1	1	1	0	2	1	1	1	0
female	41	4	1	0	1	0	1	0	1	0	0
female	53	5	2	0	1	0	1	0	1	0	0
female	42	4	2	1	2	0	2	1	0	1	1
female	45	4	1	0	1	0	1	0	1	0	0
female	30	3	2	0	2	0	2	1	1	0	0
male	25	2	2	1	2	0	1	1	0	0	0
female	26	2	2	0	1	0	2	1	1	0	0
male	44	4	2	1	2	0	1	0	0	1	1
female	50	5	1	0	2	0	1	0	0	0	0
male	43	4	2	1	2	0	1	0	0	1	1
female	41	4	2	1	2	0	1	0	0	1	1
male	49	4	2	1	2	0	1	0	0	0	1
female	47	4	2	1	2	1	1	1	0	0	0
female	25	2	2	0	2	0	1	0	1	0	0
female	25	2	2	1	2	0	2	1	1	0	1
male	60	6	2	1	2	0	1	1	0	0	1
female	26	2	2	1	2	0	1	1	0	0	1
female	23	2	3	0	2	0	2	1	1	0	0
female	28	2	2	0	2	0	1	1	0	0	0
male	20	2	1	0	2	0	1	1	0	0	0
female	47	4	2	0	2	1	2	0	1	0	0
female	45	4	1	0	1	0	1	1	0	0	0
female	34	3	2	0	1	0	1	0	1	0	0
female	36	3	2	1	2	0	2	1	0	0	1
male	51	5	1	0	2	0	1	0	0	0	0
female	66	6	2	0	2	0	1	1	0	0	1
female	48	4	2	1	2	1	2	1	1	0	1
male	43	4	2	0	2	0	1	1	0	0	1
female	60	6	2	0	2	0	1	1	0	0	0
female	33	3	1	0	2	0	1	0	0	0	1
female	44	4	2	0	2	0	1	1	0	0	0
female	26	2	2	0	2	0	1	0	1	0	0
female	42	4	2	1	2	0	1	1	0	0	0
male	61	6	2	1	2	1	2	1	0	1	1
female	43	4	2	1	2	0	2	1	1	0	1
female	51	5	2	1	2	0	2	0	1	1	1
male	34	3	2	1	2	0	1	0	0	0	1
male	46	4	1	0	2	0	1	1	0	0	0
female	33	3	1	0	1	0	2	1	1	0	1
female	46	4	2	1	2	0	2	1	1	1	0
male	44	4	1	1	2	1	1	0	0	1	0
male	42	4	2	1	1	0	1	0	0	1	0
male	54	5	2	1	2	1	2	1	0	1	0
female	57	5	2	1	2	0	1	1	0	0	0
male	33	3	2	0	2	0	1	1	0	0	0
female	46	4	1	0	2	0	1	0	0	0	0
male	52	5	1	0	1	0	1	1	0	0	0
female	38	3	3	1	2	0	1	1	0	0	0
male	51	5	2	1	2	0	2	1	0	1	0
female	42	4	2	1	2	0	2	1	1	0	1
female	36	3	2	0	1	0	1	0	1	0	0
female	65	6	2	1	2	0	2	1	1	0	1
male	32	3	2	1	2	1	3	1	0	1	1
female	20	2	2	0	2	0	1	0	1	0	0
female	26	2	2	1	2	0	2	1	1	0	1
female	32	3	1	0	1	0	1	0	1	0	1
female	30	3	2	0	2	0	1	1	0	0	1
female	34	3	2	0	2	0	1	0	0	0	0
male	49	4	2	1	2	0	1	1	0	0	0
female	28	2	2	0	2	0	1	0	0	0	0
female	65	6	2	1	2	0	1	0	0	0	0
female	40	4	2	0	1	1	1	0	1	0	0
male	65	6	2	1	2	1	3	1	0	1	1
male	32	3	2	0	2	0	1	1	0	0	1
male	46	4	1	0	2	1	1	0	0	0	0
female	49	4	2	1	2	0	1	0	1	0	0
female	33	3	2	0	2	0	1	1	0	0	0
male	30	3	2	0	1	0	2	1	1	0	0
female	34	3	2	0	2	0	1	0	0	0	1
male	80	7	1	1	2	1	3	0	0	0	0
female	43	4	1	0	2	0	1	0	0	0	1
female	43	4	2	1	2	0	2	0	1	1	0
female	37	3	2	0	1	0	1	0	0	0	0
female	50	5	1	1	2	0	2	1	1	1	0
male	54	5	2	1	2	0	1	0	0	0	0
female	39	3	2	0	2	0	1	0	0	0	0
male	42	4	2	1	2	0	1	0	0	1	0
male	49	4	2	1	2	0	2	1	0	1	0
male	64	6	3	1	2	0	2	1	0	1	2
male	26	2	2	0	2	1	2	1	1	1	0
female	48	4	2	1	2	0	2	0	1	0	1
female	42	4	1	0	2	0	2	1	1	0	0
male	49	4	2	1	2	0	1	1	0	0	0
female	60	6	2	1	2	0	2	0	0	1	0
male	21	2	2	1	2	0	2	1	1	0	0
female	52	5	1	0	1	0	1	0	0	0	0
female	44	4	1	0	2	0	1	0	0	0	0
female	13	1	2	0	2	0	1	0	0	0	0
male	56	5	2	1	2	0	1	0	0	1	0
female	51	5	3	1	2	0	2	1	1	0	0
female	51	5	3	0	2	0	1	0	1	0	0
female	42	4	2	1	2	0	1	0	1	0	0
male	29	2	2	1	2	0	2	1	1	0	1
female	47	4	2	1	2	0	1	1	0	0	0
female	43	4	1	0	1	0	1	0	0	0	0
female	59	5	2	0	1	0	1	0	0	0	0
female	43	4	2	1	2	1	3	1	1	0	1
female	30	3	2	1	2	0	1	1	0	0	1
male	38	3	1	0	1	1	2	1	1	0	0
female	49	4	2	0	2	1	1	0	0	0	0
female	65	6	1	1	2	0	2	0	1	1	0
male	36	3	1	0	1	0	1	1	0	0	0
female	57	5	2	1	2	1	1	1	0	0	0
male	22	2	2	0	1	0	1	0	0	0	0
male	47	4	2	1	2	0	1	0	0	0	0
female	43	4	2	0	2	0	1	0	1	0	0
male	37	3	2	1	2	0	1	0	1	0	0
female	34	3	1	0	2	0	1	0	0	0	0
female	51	5	2	1	1	0	1	0	0	1	0
female	60	6	2	1	2	0	1	1	0	0	0
female	74	7	2	1	2	0	1	1	0	0	0
female	42	4	2	0	2	0	1	1	0	0	0
female	42	4	2	0	2	0	1	0	0	0	2
female	39	3	2	1	2	0	2	1	1	0	0
male	26	2	1	0	2	0	1	1	0	0	0
female	27	2	2	0	2	0	2	1	1	0	0
female	41	4	2	1	2	0	2	0	1	1	0
female	42	4	1	0	1	0	1	0	0	0	0
male	35	3	2	1	2	0	2	1	1	0	2
female	78	7	2	1	2	0	1	1	0	0	0
male	68	6	2	1	2	0	2	1	1	1	0
female	27	2	2	1	2	0	2	1	1	0	0
male	62	6	2	1	2	0	2	1	0	1	0
female	38	3	3	0	1	0	1	0	1	0	0
female	61	6	2	1	2	0	1	0	0	0	0
male	47	4	2	0	2	0	1	0	0	0	0
female	49	4	2	1	2	0	2	1	0	1	1
female	37	3	2	0	2	0	2	1	1	0	1
female	62	6	2	1	2	1	2	1	0	1	1
female	26	2	1	0	1	0	1	0	0	0	0
male	27	2	2	1	2	0	1	1	0	0	0
male	26	2	2	1	2	0	2	1	1	1	0
female	30	3	2	0	2	0	2	1	1	0	1
male	39	3	2	1	2	0	2	1	0	0	0
male	37	3	2	1	2	0	2	1	0	1	1
male	51	5	3	1	2	0	1	0	0	0	0
female	51	5	2	1	2	0	2	1	1	0	0
female	31	3	2	1	2	0	2	1	0	1	0
male	48	4	1	0	1	0	2	1	1	0	0
female	52	5	2	0	2	1	1	1	0	0	1
male	29	2	2	1	2	0	1	0	0	1	1
female	47	4	1	1	1	0	1	0	0	0	0
female	40	4	1	0	1	0	1	0	0	0	0
male	59	5	2	1	2	0	3	0	0	1	2
male	78	7	2	1	2	0	1	0	0	0	2
female	50	5	2	1	2	0	3	0	1	1	0
male	29	2	2	1	2	0	2	1	1	0	1
male	35	3	2	1	2	0	2	1	1	0	0
female	25	2	1	0	1	0	1	1	0	0	0
female	34	3	1	0	1	0	2	1	1	0	0
female	31	3	3	1	2	0	2	0	1	1	1
male	60	6	2	1	2	0	1	0	0	1	0
female	49	4	2	1	2	0	2	0	1	1	0
female	26	2	2	0	2	0	1	1	0	0	0
female	29	2	2	0	2	0	1	1	0	0	0
female	27	2	1	0	2	0	1	0	1	0	0
female	21	2	2	0	2	0	2	1	1	0	0
female	46	4	2	1	2	0	2	1	0	1	1
female	22	2	2	0	1	0	1	0	0	0	1
male	58	5	3	1	1	0	1	0	0	0	0
female	69	6	2	1	2	0	1	1	0	0	0
female	39	3	1	1	1	0	2	1	1	1	0
male	52	5	1	1	2	0	2	1	0	1	0
female	49	4	2	0	2	0	1	0	0	0	0
female	33	3	2	1	2	0	1	1	0	0	1
male	13	1	1	0	2	0	1	0	0	0	0
female	29	2	2	0	2	0	1	1	0	0	0
female	13	1	2	0	2	0	2	1	1	0	0
female	27	2	2	0	2	0	2	1	1	0	0
female	64	6	2	1	2	0	2	1	0	1	0
female	42	4	2	1	2	0	2	0	1	1	0
female	51	5	2	1	2	0	1	0	0	0	2
male	58	5	1	1	1	0	2	1	1	1	2
female	21	2	2	1	2	1	2	1	1	0	1
female	43	4	1	1	2	0	2	0	1	1	0
female	69	6	2	1	2	0	1	0	0	0	1
female	50	5	2	1	2	0	2	1	1	0	0
female	20	2	2	1	2	0	1	1	0	0	0
female	50	5	2	0	1	0	1	0	1	0	0
female	71	7	1	1	2	0	1	0	0	1	0
female	52	5	2	1	2	0	2	0	1	0	0
female	51	5	1	1	2	0	1	0	0	0	0
male	35	3	2	0	1	0	1	1	0	0	0
male	54	5	2	1	2	0	3	1	1	0	0
male	45	4	2	0	2	0	1	0	0	0	0
female	50	5	2	1	2	1	2	1	1	0	0
male	32	3	2	1	2	0	2	1	1	0	0
female	45	4	3	0	1	0	1	0	0	0	0
male	57	5	2	1	2	1	2	1	1	0	0
male	17	1	1	0	1	0	2	1	0	0	0
female	48	4	1	0	2	0	1	0	1	0	0
female	35	3	2	1	2	0	1	1	0	0	0
female	48	4	2	1	2	1	2	1	1	0	1
female	52	5	2	0	1	0	1	0	1	0	0
female	31	3	2	0	2	0	2	1	1	0	0
female	51	5	2	0	2	1	1	1	0	0	1
male	43	4	2	1	2	0	2	1	1	1	1
male	49	4	2	1	2	0	2	1	0	1	0
male	43	4	2	0	2	0	1	0	0	1	0
male	48	4	2	1	2	0	2	1	0	0	1
female	43	4	2	0	1	0	1	0	0	0	0
female	15	1	2	1	2	0	1	0	0	1	0
female	37	3	2	1	2	0	1	1	0	0	1
female	45	4	2	0	1	0	1	0	1	0	0
female	43	4	1	0	1	0	1	0	0	0	0
female	36	3	2	1	1	0	2	1	1	0	0
female	49	4	1	0	2	0	2	1	1	0	1
male	38	3	2	0	2	0	1	0	0	0	0
female	75	7	3	1	2	0	3	0	0	1	0
female	46	4	2	0	2	1	1	0	0	0	0
female	41	4	2	0	2	0	1	1	0	0	0
female	59	5	2	0	2	0	2	1	1	0	0
female	62	6	2	1	2	0	1	0	0	0	1
male	55	5	2	1	2	0	1	0	0	0	0
male	44	4	2	1	2	0	1	0	0	1	0
female	18	1	2	1	2	0	1	1	0	0	1
female	33	3	2	1	1	0	2	1	1	0	0
male	48	4	2	1	2	0	1	1	0	0	1
male	40	4	2	1	2	0	2	1	0	1	1
female	52	5	1	1	2	0	1	0	0	1	0
male	33	3	2	1	2	0	2	1	1	1	1
female	72	7	2	0	1	0	1	0	1	0	0
male	26	2	2	0	2	0	1	1	0	0	0
male	44	4	2	1	2	0	2	1	1	1	1
female	32	3	2	1	2	0	2	1	0	1	0
female	35	3	2	1	2	1	2	1	1	1	0
female	53	5	2	1	2	0	1	0	0	0	0
female	41	4	2	1	2	0	1	0	0	0	0
male	64	6	1	1	2	0	1	0	1	0	1
male	44	4	2	1	2	0	2	1	1	0	0
female	56	5	3	1	2	0	2	1	1	0	0
female	49	4	2	0	2	0	1	0	0	0	0
female	29	2	2	0	1	0	1	1	0	0	0
female	44	4	2	1	2	0	1	0	0	0	0
male	44	4	1	1	2	0	1	0	0	0	1
male	54	5	2	1	2	0	1	0	0	1	0
female	40	4	1	0	1	0	2	1	1	0	0
female	54	5	1	0	2	0	1	1	0	0	0
female	30	3	2	1	2	0	1	0	0	1	1
female	35	3	2	1	2	0	1	0	0	0	1
female	34	3	2	0	2	0	1	0	1	0	0
female	44	4	1	0	1	0	1	0	0	0	0
male	69	6	2	1	2	0	1	0	0	1	0
male	35	3	1	0	1	0	2	1	1	0	0
female	44	4	2	1	2	0	1	0	0	1	1
female	45	4	1	0	1	0	2	1	1	0	0
female	64	6	2	1	2	0	1	0	0	1	1
male	43	4	2	0	2	0	2	1	1	0	0
female	52	5	2	1	2	0	2	1	1	0	1
female	60	6	1	1	1	0	1	0	0	1	0
female	50	5	2	1	2	1	3	1	0	0	1
female	74	7	2	0	2	0	1	0	0	0	0
male	61	6	1	0	2	1	1	1	0	0	0
female	50	5	2	1	2	0	1	1	0	0	0
female	55	5	3	1	2	0	1	0	0	0	1
male	22	2	1	0	1	0	1	1	0	0	0
female	44	4	1	0	1	0	2	1	1	0	0
female	47	4	1	0	1	0	1	0	1	0	0
female	52	5	2	1	1	0	2	1	1	1	1
female	19	2	2	1	2	0	1	1	0	0	0
male	39	3	1	1	2	1	2	1	1	0	1
male	46	4	2	1	2	0	1	0	0	1	0
male	34	3	2	0	1	0	1	1	0	0	0
female	28	2	2	0	2	0	2	1	1	0	0
female	54	5	1	1	2	0	2	1	1	0	0
male	71	7	1	0	1	0	2	1	1	0	0
female	36	3	3	0	1	0	1	0	1	0	0
male	31	3	1	0	2	0	2	1	1	0	0
female	35	3	2	0	2	0	1	1	0	0	0
male	30	3	1	0	1	0	2	1	1	0	0
female	55	5	2	1	2	0	2	0	1	1	1
female	20	2	1	0	1	0	1	0	0	0	0
female	19	2	2	1	2	0	2	1	1	0	0
female	61	6	2	1	2	0	1	0	0	0	1
female	53	5	2	1	2	1	2	1	1	0	1
female	26	2	2	1	2	0	2	1	1	0	0
male	46	4	2	1	2	1	1	0	0	0	0
female	62	6	2	0	2	0	1	0	0	0	0
male	49	4	1	1	2	1	2	1	0	0	0
female	42	4	2	1	2	0	2	1	1	1	1
female	30	3	2	0	2	0	2	1	0	1	2
male	30	3	2	0	1	0	2	1	1	0	0
female	30	3	1	1	1	0	1	1	0	0	1
female	22	2	2	1	2	0	3	1	1	1	0
female	19	2	2	1	2	0	1	1	0	0	1
female	48	4	1	1	2	0	2	0	0	1	0
male	38	3	1	0	1	0	2	1	1	0	0
female	45	4	1	0	2	1	1	1	0	0	0
female	35	3	2	1	2	0	3	0	1	0	0
female	45	4	2	1	2	0	1	0	0	0	1
female	15	1	2	0	2	0	1	1	0	0	0
female	50	5	2	1	2	0	1	0	0	1	0
male	23	2	2	1	2	1	1	1	0	0	0
male	42	4	2	0	2	0	2	1	1	0	0
female	45	4	2	1	2	0	1	0	1	0	0
female	34	3	2	0	2	0	2	1	1	0	0
male	31	3	2	1	2	0	2	1	0	1	1
female	40	4	1	0	1	0	1	0	0	0	0
male	32	3	1	0	1	0	1	0	0	0	0
male	38	3	2	0	2	0	1	1	0	0	1
female	36	3	2	0	2	0	1	1	0	0	0
female	52	5	2	0	1	0	1	0	0	0	0
female	55	5	2	0	1	0	1	1	0	0	0
female	40	4	2	0	2	0	2	1	1	0	0
female	45	4	2	1	2	0	2	1	0	0	1
female	64	6	2	1	2	1	1	1	0	0	1
male	31	3	1	0	2	0	1	0	0	0	1
female	43	4	2	1	2	0	2	1	1	0	1
female	46	4	2	0	2	0	1	0	0	0	0
male	44	4	3	1	2	0	2	1	1	1	1
male	27	2	2	0	2	0	1	1	0	0	0
female	19	2	2	0	2	0	2	0	1	1	0
female	66	6	2	0	2	0	2	1	0	0	0
female	32	3	3	1	2	0	1	0	0	1	0
female	49	4	2	0	2	0	2	1	0	0	0
male	52	5	2	1	2	0	2	1	0	1	0
female	53	5	1	1	1	0	2	1	1	0	0
female	54	5	1	1	2	0	1	0	0	0	0
female	28	2	1	0	2	0	1	0	0	0	0
female	54	5	1	1	2	1	2	1	1	0	1
female	35	3	2	0	1	0	1	1	0	0	1
female	62	6	1	0	1	0	1	0	0	0	0
male	41	4	2	1	2	0	1	0	0	0	1
female	22	2	2	0	2	0	1	0	0	0	0
female	23	2	2	0	2	0	1	1	0	0	1
female	38	3	2	1	2	0	2	0	0	1	0
female	32	3	2	0	1	0	2	1	1	0	0
female	38	3	2	0	2	0	1	1	0	0	0
female	26	2	2	1	2	0	2	1	1	0	1
female	47	4	2	1	2	0	1	0	0	1	0
female	19	2	2	1	2	0	1	0	0	0	1
male	60	6	2	0	2	1	2	1	1	1	2
male	26	2	2	0	2	0	2	1	1	0	0
female	47	4	2	1	2	0	2	0	1	1	0
female	60	6	2	1	2	0	1	0	0	1	1
female	48	4	1	0	1	0	2	1	1	0	0
female	54	5	2	1	2	0	1	0	0	0	1
female	14	1	2	1	2	0	1	1	0	0	1
female	33	3	2	1	2	0	2	1	1	1	1
female	29	2	2	1	2	0	1	1	0	0	0
female	44	4	3	0	2	0	2	1	0	1	0
male	44	4	1	1	1	0	2	1	0	1	2
male	55	5	1	1	1	0	1	0	1	0	1
female	39	3	3	1	2	0	1	0	0	1	1
male	61	6	2	1	2	1	1	0	0	0	1
male	19	2	2	1	2	1	3	1	0	0	0
male	43	4	1	1	2	1	2	1	1	0	0
female	59	5	2	1	2	1	3	0	0	0	0
female	26	2	2	1	1	0	1	1	0	0	1
male	46	4	2	1	2	0	2	1	1	0	2
male	55	5	2	1	2	1	2	1	1	1	2
male	47	4	2	1	2	0	1	1	0	0	0
female	43	4	1	0	1	0	1	0	0	0	0
female	37	3	2	0	2	0	1	1	0	0	0
female	55	5	2	1	2	0	1	0	0	0	0
female	25	2	2	1	2	0	2	1	1	0	0
female	49	4	2	1	2	0	2	1	1	0	0
female	38	3	1	0	1	0	1	0	0	0	0
female	37	3	1	0	1	0	1	0	0	0	0
female	35	3	2	0	1	0	2	1	0	0	0
male	45	4	2	0	2	0	1	0	0	0	0
female	18	1	2	1	2	0	2	1	1	0	1
female	19	2	1	0	2	0	1	1	0	0	0
male	30	3	2	1	2	0	1	0	0	1	0
female	47	4	2	1	2	0	1	1	0	0	1
female	50	5	3	1	2	0	2	1	0	1	0
female	41	4	1	0	2	0	1	0	1	0	0
male	50	5	3	1	2	0	1	1	0	0	1
female	48	4	2	1	2	1	3	1	1	1	1
male	29	2	1	1	2	0	2	1	0	1	0
female	23	2	2	0	2	0	1	1	0	0	0
female	18	1	2	0	2	0	2	1	1	0	0
female	26	2	2	0	2	0	2	1	1	0	0
male	46	4	2	1	2	0	1	0	0	1	1
female	29	2	1	0	1	0	2	1	1	0	1
male	51	5	2	1	2	0	2	1	1	0	0
female	45	4	3	1	2	0	1	1	0	0	0
female	34	3	2	0	2	0	2	1	1	0	0
male	31	3	2	1	2	0	1	0	0	0	1
female	59	5	2	0	2	0	1	1	0	0	0
female	44	4	1	1	2	0	1	0	0	1	1
female	63	6	2	1	2	0	1	1	0	0	1
female	49	4	2	0	2	1	1	0	0	0	0
female	46	4	2	0	2	1	1	1	0	0	0
female	45	4	2	1	2	0	1	0	0	0	1
female	41	4	2	1	2	0	2	0	1	1	0
male	50	5	2	1	2	0	1	0	0	0	0
female	36	3	2	1	2	1	2	1	0	0	1
female	20	2	2	1	2	0	2	0	1	1	1
female	35	3	1	0	2	0	1	0	1	0	0
male	62	6	2	1	2	0	1	0	0	1	0
female	40	4	2	0	1	0	1	0	1	0	1
male	30	3	1	0	2	0	1	1	0	0	0
male	49	4	2	1	2	0	2	1	0	1	2
female	55	5	2	0	2	0	1	0	1	0	0
male	65	6	2	1	2	0	1	1	0	0	0
female	29	2	2	0	2	0	1	0	0	0	0
male	51	5	1	0	1	0	1	0	0	0	0
female	41	4	2	0	2	0	1	0	0	0	1
female	41	4	2	1	2	1	1	0	0	0	0
female	33	3	2	1	2	0	1	1	0	0	1
male	61	6	2	0	2	0	1	0	0	1	0
female	69	6	2	1	2	0	1	0	0	1	1
male	29	2	2	1	2	1	1	1	0	0	0
female	46	4	1	0	1	0	1	0	0	0	0
male	55	5	3	1	2	0	2	0	1	1	0
male	56	5	2	1	2	0	1	0	0	1	1
female	54	5	2	0	2	0	1	0	0	0	0
female	46	4	1	0	1	0	1	0	0	0	0
male	61	6	2	1	2	0	1	0	0	1	0
male	46	4	1	1	2	0	2	1	0	1	0
female	20	2	2	0	2	0	1	0	0	0	1
female	44	4	2	1	2	0	2	1	1	0	0
male	53	5	2	0	2	1	1	0	0	0	1
male	42	4	1	0	1	0	1	0	1	0	1
male	48	4	1	0	1	0	1	0	1	0	0
female	54	5	2	1	2	1	1	0	0	0	1
male	56	5	2	1	2	0	2	1	0	1	0
male	43	4	2	1	2	0	2	1	0	1	0
male	67	6	2	0	1	0	1	0	1	0	0
female	72	7	3	1	2	0	1	0	0	1	1
female	18	1	2	0	2	0	2	1	1	0	0
female	36	3	2	0	2	0	1	0	0	1	0
male	63	6	1	1	2	0	2	1	0	1	1
male	60	6	2	1	2	0	1	1	0	0	0
female	24	2	2	0	1	0	1	0	0	0	0
male	37	3	2	1	2	0	2	1	1	0	1
male	29	2	2	0	2	0	2	1	1	0	1
female	31	3	2	0	2	0	1	1	0	0	1
female	34	3	2	0	2	0	1	1	0	0	0
female	49	4	1	0	1	0	1	0	0	0	0
female	54	5	2	0	2	1	1	1	0	0	0
female	32	3	2	1	2	0	1	0	0	1	1
female	31	3	2	0	2	0	2	1	0	0	0
female	42	4	2	0	2	0	1	0	0	0	0
male	62	6	2	1	2	1	2	1	0	1	1
female	53	5	1	1	2	0	2	1	0	1	1
female	45	4	1	1	2	0	1	0	0	0	0
female	24	2	2	1	2	0	1	1	0	0	0
female	56	5	2	0	2	0	1	0	0	0	0
female	48	4	1	1	2	0	1	1	0	0	0
male	43	4	2	0	2	0	1	0	0	0	1
female	32	3	2	1	2	0	1	0	0	1	1
male	72	7	2	1	2	0	1	1	0	0	0
male	38	3	1	1	2	0	2	1	0	1	0
female	17	1	2	0	2	0	1	1	0	0	0
male	56	5	2	1	2	1	2	1	0	0	2
female	67	6	2	1	2	0	1	1	0	0	0
female	46	4	1	1	2	0	2	0	1	1	0
male	64	6	2	1	2	0	3	1	1	0	1
female	25	2	1	0	2	0	1	0	0	0	0
male	68	6	1	1	2	1	1	0	0	1	0
female	46	4	2	1	2	1	2	1	1	0	2
female	11	1	1	1	2	0	2	1	1	1	0
female	41	4	2	0	2	0	1	0	1	0	0
male	41	4	1	0	2	0	2	1	1	0	0
female	64	6	2	1	1	0	1	0	0	0	0
female	42	4	2	1	2	0	2	1	1	0	1
female	21	2	2	0	1	0	1	0	1	0	1
female	35	3	2	0	1	0	1	0	0	0	0
male	59	5	2	1	2	0	2	1	1	1	0
female	60	6	2	1	2	0	2	1	0	1	1
female	19	2	2	0	2	0	1	1	0	0	0
female	22	2	1	1	2	0	2	1	1	0	0
female	56	5	2	0	2	0	2	1	1	0	0
male	51	5	2	1	2	0	2	1	0	1	0
female	52	5	1	0	2	0	1	0	0	0	0
female	47	4	1	0	1	0	1	0	1	0	0
male	54	5	1	1	2	0	2	1	0	1	1
female	35	3	2	0	2	0	1	0	1	0	0
female	65	6	2	1	2	0	1	0	1	0	1
female	51	5	2	1	2	1	3	1	1	0	2
female	21	2	2	0	1	0	1	0	0	0	0
male	62	6	2	1	2	1	2	1	0	1	0
female	46	4	2	1	2	0	1	0	0	1	0
female	37	3	1	1	1	0	1	0	1	0	0
female	39	3	2	0	1	0	1	0	0	0	0
female	46	4	2	1	2	0	2	1	1	0	0
female	63	6	2	1	2	0	1	0	0	0	0
female	46	4	2	0	2	0	1	0	1	0	0
female	41	4	2	0	2	0	1	1	0	0	0
female	30	3	2	0	1	0	1	0	1	0	0
female	27	2	2	0	2	0	1	1	0	0	0
male	27	2	1	1	2	0	2	1	0	1	0
female	27	2	2	0	1	0	2	1	1	0	0
male	44	4	1	1	2	0	1	0	1	0	0
male	31	3	1	0	1	0	1	1	0	0	0
female	37	3	1	0	1	0	2	1	1	0	1
female	41	4	1	0	2	0	1	0	0	0	0
female	29	2	2	1	2	0	2	1	1	0	0
male	30	3	2	0	2	0	1	1	0	0	0
male	41	4	1	0	1	0	1	0	1	0	0
female	35	3	2	0	1	0	1	0	0	0	0
female	28	2	2	0	2	0	1	0	0	0	0
female	35	3	1	0	2	0	2	1	1	0	0
male	37	3	2	1	2	0	1	1	0	0	0
male	58	5	1	1	2	0	2	1	1	1	1
female	36	3	2	0	1	0	1	0	0	0	0
male	49	4	1	1	1	0	1	0	0	1	0
female	31	3	2	0	2	0	1	1	0	0	0
female	48	4	3	0	2	1	1	0	0	0	0
female	49	4	2	1	2	0	2	0	1	0	1
male	45	4	2	1	2	0	2	1	1	0	0
female	39	3	2	1	2	0	2	1	1	0	0
male	71	7	2	1	2	0	1	0	1	0	0
female	12	1	1	0	2	0	1	0	0	0	0
female	31	3	2	0	1	0	1	0	0	0	0
male	31	3	1	0	1	0	1	0	1	0	0
female	65	6	2	0	2	1	1	1	0	0	1
female	62	6	3	1	2	0	1	0	0	1	0
male	45	4	2	1	2	0	2	1	0	1	0
female	51	5	2	1	1	0	1	0	0	1	0
male	26	2	2	0	2	0	2	1	1	0	0
male	61	6	3	1	2	1	2	0	1	1	2
female	28	2	1	0	1	0	1	0	1	0	0
female	38	3	1	0	1	0	1	0	0	0	0
male	22	2	2	1	2	0	1	1	0	0	0
female	23	2	2	0	2	0	1	1	0	0	1
male	23	2	2	1	2	1	1	1	0	0	0
male	70	7	1	0	2	0	2	1	0	0	0
male	26	2	2	0	2	0	1	0	1	0	1
male	39	3	2	1	2	0	2	1	1	0	1
female	52	5	2	1	2	0	1	0	0	0	0
female	42	4	2	0	1	0	1	0	0	0	0
female	12	1	1	1	2	0	2	1	0	1	0
female	41	4	1	0	1	0	1	0	1	0	0
female	52	5	2	0	2	0	1	0	1	0	1
female	41	4	2	0	2	0	1	0	0	0	0
female	13	1	2	0	2	0	1	0	0	0	0
male	41	4	1	0	2	0	1	0	1	0	0
male	55	5	2	1	2	1	2	1	0	1	1
female	33	3	2	0	2	0	1	1	0	0	0
female	50	5	2	1	2	0	1	0	0	1	0
male	35	3	1	0	1	0	1	0	0	0	0
male	51	5	1	1	2	0	1	0	0	1	0
male	28	2	2	0	2	1	1	1	0	0	0
female	55	5	2	0	2	0	1	0	0	0	1
male	45	4	2	1	2	0	1	1	0	0	1
female	30	3	2	1	2	0	1	0	1	0	0
female	57	5	1	0	1	0	1	0	1	0	0
male	35	3	2	0	2	0	1	1	0	0	0
female	46	4	2	0	2	0	1	0	0	0	0
female	47	4	2	1	2	0	2	1	1	1	0
male	33	3	2	1	2	0	2	1	1	0	0
female	58	5	2	1	2	0	1	1	0	0	0
female	50	5	2	1	2	0	2	0	1	1	1
female	51	5	2	0	2	0	1	1	0	0	0
female	25	2	2	0	2	0	1	0	1	0	0
female	48	4	2	1	2	0	2	0	1	1	0
male	26	2	1	0	1	0	1	0	0	0	0
male	26	2	1	0	1	0	1	0	0	0	0
female	50	5	3	0	2	0	1	0	0	1	0
female	30	3	3	0	1	0	1	1	0	0	0
female	45	4	2	1	2	0	1	0	0	0	1
male	30	3	2	1	2	0	2	1	1	0	0
female	30	3	1	0	1	0	1	0	1	0	0
female	51	5	2	0	2	0	1	0	1	0	0
female	37	3	2	0	2	0	1	1	0	0	1
female	37	3	2	0	2	0	1	0	0	0	0
male	71	7	1	0	2	0	1	0	0	1	0
male	25	2	2	1	2	0	2	1	0	0	0
female	67	6	3	1	2	0	1	0	0	0	0
male	69	6	2	1	2	0	2	1	0	1	1
male	69	6	2	0	2	0	1	1	0	0	0
male	50	5	1	0	2	0	1	0	0	0	0
male	64	6	2	1	2	0	1	0	0	1	0
female	33	3	1	0	2	0	2	0	1	1	0
female	20	2	2	0	2	0	2	1	1	0	1
female	55	5	2	1	2	0	1	0	0	0	1
male	64	6	2	1	2	0	2	1	0	1	1
female	53	5	3	1	2	0	2	1	1	0	0
male	54	5	1	0	1	0	1	0	1	0	0
male	47	4	2	1	2	0	2	1	1	1	0
male	45	4	2	1	2	0	2	1	1	0	1
male	48	4	2	1	1	0	2	1	0	1	1
male	59	5	2	1	2	1	1	1	0	0	0
female	55	5	2	1	2	0	2	1	1	1	0
male	43	4	1	0	1	0	1	0	0	0	0
female	53	5	2	1	2	0	1	0	0	1	1
female	60	6	3	1	2	0	2	0	1	0	0
female	53	5	1	1	1	0	1	0	0	0	1
female	48	4	2	1	2	0	2	1	1	0	1
female	25	2	1	0	1	0	1	0	0	0	0
female	29	2	2	0	2	0	1	0	1	0	0
male	51	5	2	0	2	0	1	1	0	0	0
female	13	1	3	0	2	0	1	0	0	0	1
female	39	3	1	0	1	0	1	0	1	0	0
female	37	3	2	0	2	0	1	0	0	0	0
male	27	2	2	0	2	0	2	1	1	0	0
male	41	4	1	1	2	0	2	1	1	0	0
male	50	5	1	1	1	0	1	0	0	1	0
female	28	2	2	0	2	0	1	1	0	0	1
female	55	5	2	0	2	0	1	1	0	0	1
female	62	6	2	1	2	1	2	1	0	1	1
female	32	3	2	0	1	0	1	1	0	0	0
female	44	4	2	0	1	0	2	1	1	0	0
female	42	4	2	0	1	0	1	0	1	0	0
female	27	2	1	0	1	0	2	1	1	0	0
female	68	6	2	1	2	1	3	0	0	1	0
female	49	4	2	1	2	0	2	0	1	1	1
male	46	4	2	1	2	0	1	1	0	0	0
female	33	3	2	0	2	0	2	1	1	0	0
male	33	3	2	0	1	0	1	0	1	0	0
female	43	4	2	1	2	0	1	0	1	0	0
male	55	5	2	1	2	0	2	1	0	1	0
male	56	5	2	0	2	0	1	0	0	0	0
female	25	2	2	0	2	0	1	1	0	0	0
female	26	2	2	0	2	0	1	1	0	0	0
male	64	6	2	1	2	1	3	0	1	0	0
female	59	5	2	1	2	0	1	1	0	0	0
female	57	5	2	1	2	0	1	1	0	0	0
female	42	4	2	0	2	0	2	1	0	1	1
female	47	4	2	0	1	0	1	0	0	0	0
female	47	4	2	0	1	0	1	0	1	0	0
male	54	5	2	1	2	0	1	1	0	0	0
female	48	4	2	0	1	0	1	0	1	0	1
female	43	4	2	0	1	0	1	0	1	0	0
female	57	5	2	1	2	0	1	0	0	0	0
male	72	7	2	1	2	1	3	1	1	0	0
female	34	3	2	0	1	0	1	0	0	0	1
male	52	5	2	1	2	0	2	1	0	1	1
female	38	3	2	0	2	0	1	0	1	0	0
female	35	3	1	0	1	0	1	0	0	0	0
female	26	2	2	0	2	0	2	1	1	0	0
male	32	3	2	0	1	0	2	1	1	0	0
male	39	3	2	1	2	0	1	1	0	0	0
female	59	5	2	1	2	0	2	1	0	1	1
female	48	4	1	0	1	0	2	1	1	0	0
female	29	2	1	0	1	0	1	0	0	0	0
male	43	4	1	0	1	0	2	1	1	0	0
female	44	4	2	1	2	0	1	1	0	0	0
male	48	4	2	0	2	0	1	1	0	0	0
female	25	2	2	0	1	0	2	1	1	0	1
male	52	5	2	1	2	0	1	1	0	0	0
female	28	2	2	0	2	0	1	0	0	0	1
female	64	6	2	1	2	1	2	0	1	0	0
female	31	3	2	0	2	0	2	1	0	1	0
female	43	4	1	0	1	0	1	0	0	0	0
female	66	6	2	1	2	0	3	0	0	0	0
female	40	4	2	1	2	0	1	0	1	0	1
male	53	5	2	0	2	1	1	1	0	0	2
male	64	6	2	1	2	1	2	1	0	1	1
female	46	4	2	1	2	0	1	0	0	0	0
female	34	3	1	0	1	0	1	1	0	0	0
female	32	3	2	0	2	0	1	0	0	0	0
male	56	5	2	1	2	0	2	1	0	1	1
male	52	5	1	0	1	0	1	0	1	0	0
female	32	3	2	1	2	0	2	1	1	0	1
female	21	2	2	0	2	0	1	1	0	0	0
female	21	2	2	0	1	0	1	1	0	0	0
female	34	3	1	0	1	0	2	1	1	0	0
female	35	3	1	0	2	0	2	1	1	0	0
female	55	5	2	1	2	1	3	0	0	0	0
female	29	2	2	0	2	0	2	1	1	0	0
female	50	5	2	0	2	0	2	1	0	0	1
female	34	3	2	0	2	0	1	1	0	0	0
male	46	4	2	1	2	0	2	1	1	1	1
female	36	3	1	0	1	0	1	0	1	0	0
female	28	2	2	0	2	0	2	1	1	0	1
male	57	5	2	1	2	0	1	0	0	1	0
female	49	4	2	0	2	0	2	0	1	1	0
male	32	3	2	1	2	0	2	1	1	0	1
male	62	6	2	1	2	0	1	0	0	1	0
female	40	4	1	0	1	0	1	0	0	0	1
male	45	4	2	1	2	0	2	1	1	1	0
male	56	5	2	1	2	0	1	0	0	1	1
female	36	3	1	1	2	0	2	0	1	1	0
female	43	4	2	0	2	0	1	1	0	0	0
female	60	6	1	1	2	0	1	0	0	0	0
female	41	4	2	0	2	0	2	1	1	0	0
female	18	1	2	0	2	0	2	1	1	0	0
male	44	4	2	0	2	0	2	1	0	1	1
female	47	4	2	1	2	0	1	0	0	1	0
female	35	3	2	0	1	0	2	1	1	0	0
male	53	5	2	1	2	0	2	1	1	0	0
male	46	4	2	1	2	0	2	1	0	1	1
male	52	5	3	1	2	0	1	0	0	1	0
male	28	2	2	0	2	0	1	1	0	0	0
female	43	4	2	1	2	0	1	0	1	0	1
male	65	6	2	1	2	0	2	1	1	1	0
female	31	3	2	0	1	0	1	0	0	0	0
male	42	4	2	0	1	0	1	1	0	0	0
male	38	3	2	1	2	1	1	0	0	0	0
female	30	3	2	0	2	0	1	0	1	0	0
female	25	2	2	0	1	0	2	1	1	0	0
male	61	6	2	1	2	1	2	1	0	1	2
male	42	4	1	0	1	0	1	0	1	0	0
male	57	5	2	1	2	0	1	1	0	0	1
male	61	6	1	1	2	0	1	1	0	0	1
male	61	6	2	1	2	1	2	1	1	0	2
female	51	5	2	0	1	0	1	1	0	0	0
male	32	3	1	0	1	0	1	0	1	0	0
female	50	5	2	1	2	1	1	0	1	0	0
male	36	3	1	1	1	1	1	0	0	0	0
female	59	5	1	1	2	0	2	1	0	1	1
female	33	3	2	0	2	0	1	1	0	0	0
male	47	4	3	0	2	0	1	0	0	0	0
female	36	3	2	1	2	0	2	1	0	1	0
male	66	6	2	1	2	0	1	0	0	0	0
female	47	4	2	1	2	0	1	0	1	0	0
female	22	2	2	0	2	0	1	0	0	0	0
female	34	3	2	0	1	0	1	1	0	0	0
male	62	6	2	1	2	1	2	0	1	1	1
male	51	5	1	0	1	0	1	0	1	0	0
female	42	4	2	0	1	0	1	1	0	0	1
female	62	6	2	1	2	0	2	1	0	1	0
male	54	5	1	1	2	0	2	1	0	1	0
female	57	5	2	1	2	1	1	1	0	0	0
female	40	4	2	1	2	0	3	0	1	0	0
female	36	3	2	0	1	0	1	1	0	0	0
female	25	2	3	0	2	0	1	1	0	0	0
male	43	4	2	1	2	1	2	1	1	1	0
female	55	5	2	1	2	1	1	0	0	0	1
female	35	3	2	1	2	0	2	1	1	1	0
female	41	4	2	1	2	0	2	1	1	0	1
female	58	5	2	1	2	0	2	1	1	1	0
female	55	5	2	1	2	1	2	0	1	1	1
female	46	4	2	1	2	0	2	1	1	1	0
female	48	4	2	1	2	0	1	0	0	1	1
male	62	6	2	1	1	0	1	0	0	0	0
female	43	4	2	1	2	0	1	0	1	0	0
female	18	1	1	1	1	0	2	1	0	1	1
female	29	2	2	0	1	0	1	0	1	0	0
female	24	2	2	1	2	0	2	1	1	0	1
female	57	5	2	1	2	0	2	0	1	0	1
female	43	4	2	0	1	0	1	0	1	0	0
female	43	4	1	0	1	0	1	0	0	0	0
female	51	5	2	1	2	0	1	0	1	0	0
female	48	4	2	0	2	0	1	0	0	0	0
female	23	2	2	0	2	0	1	0	0	0	0
male	24	2	1	0	1	0	2	1	1	0	1
female	42	4	2	0	2	0	1	1	0	0	1
male	26	2	2	0	2	0	2	1	1	0	1
male	68	6	2	1	2	1	1	1	0	0	1
male	40	4	2	1	2	0	2	1	1	0	1
male	45	4	2	1	2	0	2	0	1	1	0
female	39	3	2	0	2	0	1	0	0	0	0
female	30	3	2	1	2	1	3	1	1	0	0
female	52	5	1	0	2	0	1	0	1	0	0
male	55	5	2	1	2	0	1	1	0	0	0
female	34	3	2	1	2	0	1	1	0	0	0
female	34	3	2	1	2	0	2	1	1	0	1
male	57	5	2	1	2	0	2	1	0	0	1
female	23	2	2	0	2	0	1	1	0	0	0
male	50	5	2	0	1	0	1	0	0	0	0
female	32	3	2	1	2	0	1	0	0	1	1
female	35	3	1	0	1	0	1	0	0	0	0
male	47	4	1	1	1	0	1	0	1	0	0
female	28	2	2	0	2	0	1	1	0	0	0
female	63	6	2	0	1	0	1	1	0	0	0
male	30	3	2	1	2	0	1	1	0	0	1
female	45	4	2	1	2	0	1	0	0	0	0
female	32	3	3	0	1	0	2	1	1	0	1
male	25	2	2	1	2	0	1	1	0	0	0
female	23	2	2	0	2	0	1	1	0	0	1
female	56	5	2	1	2	0	1	0	0	1	0
female	47	4	1	0	1	0	1	1	0	0	0
female	41	4	2	0	2	0	1	1	0	0	0
male	19	2	2	0	2	0	1	1	0	0	1
female	33	3	2	0	1	0	1	0	0	0	0
female	37	3	2	0	1	0	2	1	1	0	0
female	30	3	2	0	2	0	1	1	0	0	0
female	52	5	2	1	2	1	2	1	0	1	1
female	63	6	2	1	2	0	2	1	0	1	0
male	51	5	2	1	2	0	2	1	1	0	1
male	18	1	2	0	2	0	2	1	1	0	1
female	45	4	2	1	2	0	1	0	0	1	0
male	46	4	1	1	2	0	2	1	0	1	0
female	49	4	2	1	2	0	2	1	0	1	0
female	62	6	2	1	2	0	2	0	1	1	0
female	50	5	2	1	2	0	2	0	1	1	0
female	44	4	2	0	2	0	1	0	0	0	0
female	52	5	2	1	2	0	1	0	0	1	1
female	30	3	2	0	2	0	1	1	0	0	0
female	27	2	1	0	1	0	2	1	1	1	0
female	35	3	1	0	1	0	2	1	1	0	0
female	45	4	2	1	1	1	1	1	0	0	1
female	46	4	2	1	2	0	2	0	1	1	1
female	28	2	1	1	2	0	1	0	0	1	0
male	44	4	1	1	1	0	1	0	1	0	1
female	30	3	1	0	2	0	1	1	0	0	0
female	69	6	2	0	2	0	2	1	1	0	0
male	35	3	2	1	2	0	1	1	0	0	1
female	35	3	2	1	2	0	2	1	1	1	0
female	43	4	2	0	2	0	2	1	1	0	0
female	42	4	2	0	2	0	2	1	1	0	0
male	54	5	2	1	2	0	1	0	0	1	1
male	52	5	1	0	1	1	2	1	0	1	0
female	77	7	2	1	2	0	1	0	0	0	0
female	58	5	2	1	2	0	1	0	0	0	0
female	32	3	2	0	2	0	1	0	0	0	0
female	56	5	2	1	2	0	1	0	1	0	1
female	20	2	2	0	1	0	2	1	1	0	0
male	50	5	2	1	2	0	1	1	0	0	1
female	52	5	2	0	1	0	1	1	0	0	0
male	59	5	1	0	1	0	1	0	1	0	0
female	40	4	2	0	2	0	1	0	0	0	0
female	46	4	2	1	2	0	2	1	1	0	2
female	44	4	2	1	2	0	2	1	1	1	1
female	37	3	2	0	2	0	2	1	0	1	0
female	38	3	1	0	1	0	1	0	1	0	0
female	42	4	1	0	1	0	1	0	0	0	0
female	70	7	1	1	2	0	1	0	0	0	1
female	30	3	2	0	2	0	2	1	1	0	0
male	29	2	2	0	2	0	1	0	0	0	0
female	29	2	2	0	2	0	2	1	1	0	0
male	20	2	2	1	2	0	1	1	0	0	0
female	49	4	2	0	1	0	1	0	1	0	1
female	63	6	2	0	2	0	2	1	0	0	0
female	38	3	2	1	2	0	1	0	0	0	0
female	32	3	2	0	2	0	2	1	1	0	0
female	53	5	1	0	1	0	2	1	1	0	0
female	40	4	2	0	2	0	2	1	0	1	0
male	53	5	2	1	2	0	2	1	0	1	1
female	32	3	2	0	2	0	1	0	0	0	1
female	65	6	2	1	2	0	1	1	0	0	1
female	55	5	1	1	2	0	1	0	0	1	0
male	38	3	2	1	2	0	1	1	0	0	1
male	23	2	2	0	2	0	1	1	0	0	0
female	26	2	2	1	2	0	2	1	1	0	0
female	44	4	2	1	2	0	2	1	1	0	0
male	28	2	2	0	2	0	1	1	0	0	0
male	44	4	2	1	2	0	1	0	0	1	2
female	49	4	1	0	2	0	1	0	0	0	0
female	41	4	2	1	2	0	2	1	1	0	0
female	51	5	2	1	2	0	1	1	0	0	0
male	60	6	2	1	2	0	2	1	0	1	0
female	17	1	2	0	1	0	1	0	0	0	0
male	49	4	1	1	2	0	1	0	0	1	0
female	40	4	1	0	1	0	2	1	1	0	0
male	28	2	2	1	2	0	2	1	1	0	0
female	59	5	2	1	1	0	1	0	0	1	1
female	42	4	1	0	2	0	2	1	1	0	0
female	21	2	2	0	2	0	2	1	1	0	0
female	35	3	1	1	2	0	1	1	0	0	0
male	63	6	2	1	2	0	1	0	0	1	1
female	51	5	2	0	1	0	1	0	0	0	0
female	54	5	2	1	2	0	1	0	0	1	1
female	41	4	2	0	2	0	1	0	1	0	0
female	59	5	2	1	2	0	2	1	1	1	0
female	42	4	2	0	2	0	2	1	1	0	0
female	30	3	2	0	2	0	1	0	0	0	0
female	28	2	3	0	2	0	1	0	0	0	1
male	59	5	2	1	2	0	1	1	0	0	0
male	58	5	2	1	2	0	2	1	0	1	0
female	34	3	2	0	2	0	1	1	0	0	1
male	59	5	2	1	2	0	2	1	1	1	2
male	32	3	1	0	1	0	2	1	1	0	0
male	60	6	1	0	2	0	1	0	0	0	1
female	48	4	2	1	2	0	2	1	0	1	0
male	39	3	2	0	2	0	2	1	0	0	0
female	32	3	2	1	2	0	2	1	0	1	0
female	44	4	1	0	1	0	1	0	1	0	0
male	43	4	1	1	1	0	2	1	0	1	0
female	50	5	3	1	2	1	1	1	0	0	0
female	35	3	1	0	1	0	1	0	1	0	0
female	43	4	2	0	2	0	1	1	0	0	0
female	43	4	2	1	2	0	1	1	0	0	0
female	62	6	2	1	2	0	2	1	0	1	0
female	32	3	2	0	2	0	2	1	0	1	0
male	38	3	2	0	2	0	1	0	0	0	0
female	45	4	2	1	2	0	1	0	0	1	0
female	31	3	2	0	2	0	1	1	0	0	1
female	46	4	2	0	2	0	2	1	1	0	1
female	54	5	2	1	2	0	2	1	1	0	1
female	24	2	2	0	2	0	1	1	0	0	0
female	61	6	2	1	2	0	2	0	1	1	0
female	45	4	1	1	1	0	1	0	0	1	0
male	39	3	1	0	1	0	1	1	0	0	0
male	57	5	2	0	1	0	1	0	1	0	0
male	52	5	2	1	2	0	2	1	1	1	0
female	18	1	2	0	2	0	1	1	0	0	1
male	46	4	2	1	2	0	1	0	1	0	0
male	60	6	2	1	2	1	1	0	0	1	1
female	45	4	2	1	2	1	3	1	0	0	0
female	30	3	2	1	2	0	2	1	1	0	0
female	47	4	2	0	2	0	2	1	1	0	0
female	49	4	2	0	2	1	1	0	0	0	0
female	28	2	2	1	2	0	1	1	0	0	0
female	37	3	2	1	2	0	1	0	1	0	1
female	63	6	1	1	2	0	1	0	0	1	0
male	44	4	2	0	1	0	1	0	0	0	0
female	45	4	2	1	2	0	2	1	1	0	1
female	50	5	2	1	2	0	1	0	0	1	1
male	49	4	2	1	2	0	2	1	0	1	0
female	61	6	2	1	2	0	1	0	0	0	0
male	44	4	2	1	2	0	2	1	1	1	0
female	66	6	3	1	2	1	1	1	0	0	0
male	39	3	1	0	1	0	1	0	1	0	0
female	41	4	2	1	2	0	2	1	1	1	0
female	46	4	2	0	2	0	1	1	0	0	0
female	42	4	2	0	2	0	1	0	0	0	0
female	29	2	3	0	2	0	1	1	0	0	0
female	43	4	2	0	2	0	2	1	1	0	0
male	63	6	3	1	2	0	2	0	1	1	0
female	21	2	2	0	2	0	1	1	0	0	0
female	46	4	2	0	1	0	1	1	0	0	0
female	45	4	1	0	2	0	1	0	0	0	0
female	43	4	1	1	2	0	1	0	0	1	0
female	39	3	2	0	2	0	2	1	1	0	0
male	34	3	2	0	2	0	1	1	0	0	0
male	63	6	2	1	2	0	1	0	0	0	0
female	15	1	2	0	2	0	1	1	0	0	1
female	63	6	3	1	2	0	1	0	0	1	1
male	16	1	2	0	2	0	1	1	0	0	0
female	17	1	1	0	1	0	1	0	0	0	0
female	50	5	2	0	2	0	1	0	0	0	0
male	39	3	2	0	2	0	1	0	0	0	1
female	40	4	2	0	1	0	1	0	0	0	0
male	56	5	2	1	2	1	2	1	1	1	0
male	52	5	1	1	2	0	1	0	0	1	1
male	44	4	2	1	2	1	3	1	0	0	1
female	37	3	2	1	2	0	1	0	1	0	0
female	49	4	2	1	2	0	2	1	1	1	2
female	47	4	1	1	2	0	2	1	1	0	1
male	56	5	2	1	2	0	2	1	1	0	1
female	6	1	2	0	2	0	2	1	1	0	0
female	46	4	3	1	2	0	1	0	1	0	0
male	59	5	2	1	2	0	1	1	0	0	0
female	48	4	1	1	2	0	1	0	0	0	1
male	44	4	2	1	2	0	2	1	1	1	1
male	36	3	2	0	2	0	1	0	1	0	0
female	47	4	2	1	2	0	1	0	0	0	1
female	47	4	2	1	2	0	2	1	1	1	1
male	32	3	2	1	2	0	2	1	1	0	0
male	27	2	1	1	2	0	2	1	0	0	0
male	45	4	2	1	2	0	2	1	1	0	0
female	39	3	2	0	2	0	1	0	0	0	0
female	47	4	2	0	2	0	2	1	1	0	1
male	63	6	2	1	2	0	2	1	1	1	0
male	39	3	1	1	2	0	2	1	0	1	0
male	47	4	2	1	2	0	2	1	1	1	0
male	55	5	2	1	2	0	1	0	0	1	0
male	44	4	2	1	2	0	2	1	1	0	0
male	41	4	2	1	1	0	2	1	1	0	0
female	51	5	1	0	2	0	2	1	1	0	0
female	42	4	2	0	1	0	1	0	0	0	0
male	73	7	1	1	2	0	1	0	1	0	1
male	50	5	2	1	2	1	3	1	0	0	1
male	50	5	2	1	2	0	1	0	1	0	2
male	49	4	2	1	2	0	2	0	1	1	2
female	28	2	2	0	1	0	2	1	1	0	0
female	31	3	3	0	2	0	1	1	0	0	0
male	24	2	2	1	2	0	2	1	1	0	0
female	25	2	2	0	2	0	1	0	1	0	0
female	69	6	2	1	2	0	1	1	0	0	0
male	51	5	1	1	2	0	2	1	1	1	1
female	48	4	1	0	1	0	2	1	1	0	0
female	56	5	2	0	2	0	2	0	1	0	0
male	25	2	2	0	2	0	2	1	0	1	0
female	30	3	1	1	1	0	1	0	0	1	1
female	29	2	2	0	1	0	2	1	1	0	0
male	56	5	2	0	2	0	1	1	0	0	0
female	44	4	1	1	2	0	2	1	1	0	0
female	22	2	2	0	2	0	1	1	0	0	0
female	27	2	1	0	1	0	1	0	1	0	0
male	27	2	2	1	2	0	1	1	0	0	1
female	38	3	2	1	2	0	2	1	1	1	0
male	50	5	2	1	2	0	2	1	0	1	0
male	42	4	1	0	1	0	2	1	1	0	0
male	52	5	2	1	2	0	2	1	1	1	1
male	48	4	1	0	1	0	1	0	1	0	0
female	35	3	2	0	2	0	1	0	0	0	0
female	39	3	2	0	1	0	1	0	1	0	0
female	41	4	2	1	2	0	2	1	0	1	1
female	28	2	2	1	2	0	2	1	1	0	1
female	29	2	2	0	2	0	1	0	0	0	0
female	41	4	2	0	2	0	2	1	1	0	1
male	53	5	2	1	2	1	1	1	0	0	1
male	63	6	2	1	2	1	2	0	0	1	2
female	51	5	2	1	2	0	1	0	0	1	0
male	56	5	2	1	2	0	1	0	0	1	0
female	54	5	1	1	1	0	1	0	1	0	0
male	41	4	1	1	2	0	1	0	1	0	0
male	48	4	2	1	2	0	1	0	0	1	0
female	27	2	2	0	2	0	1	1	0	0	1
male	31	3	2	1	2	0	2	1	1	0	1
female	44	4	2	1	2	0	1	0	1	0	1
female	53	5	2	0	1	0	2	0	1	1	0
male	33	3	1	0	2	1	1	0	0	0	0
female	39	3	2	0	2	0	1	0	0	0	0
male	46	4	1	1	2	1	1	0	0	0	0
male	64	6	2	1	2	0	2	1	0	1	0
female	38	3	2	0	2	0	2	1	1	0	0
female	52	5	2	1	2	1	1	0	0	0	0
female	27	2	2	0	2	0	2	1	1	0	0
female	56	5	2	0	2	0	1	0	0	0	0
male	38	3	1	1	2	0	2	0	1	1	2
female	64	6	1	1	1	0	2	0	1	1	0
male	35	3	2	0	2	0	2	1	1	0	0
female	30	3	2	0	2	0	1	1	0	0	0
male	69	6	2	1	2	0	2	0	1	1	0
female	29	2	2	0	1	0	2	1	1	0	0
male	51	5	1	1	2	0	2	1	0	1	2
female	31	3	1	0	1	0	1	0	1	0	0
female	53	5	2	1	2	0	1	0	0	1	0
male	55	5	1	1	2	0	1	0	0	0	0
male	46	4	1	1	2	0	2	1	0	0	0
female	42	4	1	0	2	0	1	0	0	0	0
female	27	2	2	0	2	0	1	1	0	0	1
female	41	4	2	0	2	0	1	0	1	0	0
female	44	4	2	1	2	1	2	1	1	0	1
male	59	5	2	1	2	0	2	0	1	1	1
female	21	2	2	0	2	0	1	1	0	0	1
female	56	5	2	1	2	0	2	0	1	1	2
male	41	4	2	1	2	1	2	1	0	1	1
male	45	4	3	1	2	0	1	0	0	1	0
female	25	2	1	0	1	0	1	0	0	0	0
female	31	3	2	1	2	0	2	1	1	0	0
female	48	4	2	1	2	0	2	1	1	0	1
female	42	4	2	1	2	0	2	1	1	0	0
female	56	5	2	1	2	0	2	1	1	0	0
female	28	2	2	0	1	0	1	0	0	0	1
female	27	2	2	0	1	0	2	1	1	0	0
female	32	3	2	1	2	0	2	1	1	0	1
female	43	4	2	1	2	0	1	0	0	0	0
female	45	4	2	0	1	0	1	0	0	0	0
female	39	3	2	1	2	0	2	1	1	0	1
male	50	5	2	0	2	0	1	0	0	0	0
female	36	3	2	0	2	0	1	1	0	0	0
female	56	5	2	1	2	0	1	1	0	0	1
male	59	5	2	1	2	1	3	1	1	0	0
female	55	5	1	0	2	0	1	0	1	0	0
male	37	3	2	1	2	0	2	1	1	0	0
female	30	3	2	0	2	0	1	1	0	0	0
male	30	3	2	0	1	0	1	0	1	0	1
female	39	3	2	0	2	0	1	1	0	0	0
female	48	4	2	1	2	0	1	1	0	0	1
female	42	4	1	1	2	0	2	1	0	1	0
female	56	5	2	1	2	0	1	0	0	0	1
male	39	3	2	1	2	0	1	0	0	1	0
male	35	3	1	0	1	0	1	1	0	0	1
female	23	2	2	0	2	0	1	1	0	0	0
female	25	2	2	0	2	0	2	1	1	0	1
male	34	3	2	1	2	0	1	1	0	0	0
male	52	5	2	1	2	0	1	1	0	0	1
female	54	5	2	0	1	0	1	0	1	0	0
female	45	4	2	1	2	0	2	1	0	1	0
female	44	4	2	0	2	0	1	0	1	0	0
female	35	3	2	0	2	0	1	0	0	0	0
female	34	3	3	0	1	0	2	1	1	0	0
female	24	2	2	0	2	0	2	1	1	0	1
female	26	2	2	0	2	0	1	0	0	0	1
male	76	7	2	1	2	0	1	0	0	0	0
female	42	4	1	0	1	0	2	1	1	1	0
female	33	3	1	0	1	0	1	0	1	0	0
female	76	7	2	1	2	0	1	1	0	0	0
female	54	5	1	0	1	0	1	0	0	0	0
female	23	2	2	0	1	0	1	0	1	0	0
female	36	3	2	1	2	0	1	0	1	0	0
male	43	4	2	1	2	0	2	0	1	1	0
female	44	4	2	0	1	0	1	0	0	0	0
male	36	3	2	1	2	0	2	0	0	1	0
female	34	3	2	1	2	0	2	1	1	0	0
female	66	6	1	1	1	0	2	1	1	1	0
male	54	5	2	1	2	1	2	1	0	1	1
male	40	4	2	1	2	0	2	0	1	1	0
female	43	4	2	0	2	0	1	0	0	0	1
female	26	2	2	1	2	1	2	1	0	1	0
female	39	3	2	0	2	0	1	1	0	0	0
female	42	4	1	0	1	0	1	0	1	0	0
male	39	3	2	0	1	0	2	1	1	1	0
male	50	5	3	1	2	0	2	1	1	0	0
female	53	5	1	1	2	0	1	0	1	0	1
male	63	6	2	1	2	1	3	1	0	0	2
male	52	5	2	1	2	0	2	1	0	1	0
female	47	4	2	1	2	0	1	0	1	0	1
female	54	5	2	1	2	0	2	1	1	0	1
male	54	5	1	1	2	0	2	1	0	1	0
male	27	2	2	1	2	0	2	1	1	1	1
male	47	4	2	1	2	0	1	0	1	0	0
male	29	2	2	1	2	0	1	1	0	0	0
female	49	4	3	1	2	0	1	0	0	1	0
female	9	1	2	0	2	0	1	1	0	0	0
female	52	5	1	1	2	1	1	0	0	0	0
female	44	4	1	1	2	0	1	0	0	0	1
female	55	5	2	1	2	1	2	1	1	0	1
female	43	4	2	1	2	1	3	0	0	1	0
male	45	4	2	0	1	0	1	0	0	0	0
female	33	3	2	0	2	0	1	0	0	0	0
male	24	2	2	1	2	0	2	1	0	0	1
female	37	3	1	0	1	0	2	1	1	0	0
female	48	4	1	1	2	0	1	0	0	0	1
male	29	2	2	0	2	0	1	0	0	0	0
male	33	3	2	1	2	0	2	1	1	0	1
female	49	4	2	1	2	0	1	1	0	0	1
female	59	5	2	1	2	1	2	0	1	1	0
male	50	5	2	1	2	0	1	0	0	1	0
female	37	3	2	0	2	0	1	1	0	0	0
male	43	4	1	0	1	0	2	1	1	0	0
female	29	2	2	1	2	0	2	1	1	0	0
male	59	5	2	0	2	1	1	0	0	0	1
female	28	2	2	1	2	0	2	1	0	1	0
female	34	3	1	0	1	0	1	0	1	0	0
female	23	2	2	0	2	0	1	1	0	0	1
female	28	2	1	0	1	0	1	0	0	0	0
male	44	4	2	1	2	0	2	1	1	0	1
female	53	5	1	1	2	0	1	0	1	0	0
female	15	1	2	1	2	0	1	1	0	0	1
male	30	3	1	1	2	0	1	0	0	0	0
male	41	4	2	1	2	0	2	1	1	0	0
female	32	3	1	0	2	0	1	0	1	0	1
female	33	3	2	0	1	0	1	0	0	0	0
female	40	4	2	0	2	0	1	0	1	0	0
male	55	5	2	1	2	0	1	0	0	1	1
female	15	1	2	1	2	0	1	1	0	0	0
female	41	4	2	1	2	0	1	1	0	0	1
male	65	6	1	1	1	0	1	0	0	1	0
male	15	1	1	0	1	0	2	1	1	0	0
male	53	5	2	1	2	0	2	1	0	1	0
female	56	5	2	1	2	0	1	1	0	0	1
male	19	2	2	0	2	1	2	1	0	1	0
male	22	2	2	1	1	0	2	1	1	0	1
female	42	4	2	0	2	0	1	0	1	0	0
female	41	4	2	0	2	0	2	1	1	0	0
female	21	2	2	0	2	0	2	1	1	0	0
female	46	4	2	1	1	0	1	0	0	0	0
male	55	5	2	1	2	0	2	0	1	1	0
female	54	5	2	1	2	0	1	0	1	0	0
male	42	4	2	0	2	0	2	1	0	1	0
female	43	4	2	1	2	0	1	0	0	1	0
female	18	1	2	0	2	0	2	1	1	0	0
male	64	6	2	1	2	1	1	0	0	1	0
male	64	6	2	1	1	1	3	0	0	0	0
female	52	5	2	1	2	0	1	0	1	0	1
female	20	2	1	0	1	0	1	1	0	0	0
female	35	3	2	1	2	0	2	1	1	1	0
male	37	3	2	1	1	0	2	1	0	1	0
female	24	2	2	0	1	0	1	0	0	0	0
male	37	3	1	1	2	0	2	1	1	0	0
male	48	4	1	0	2	0	1	0	0	0	1
[truncated: 480 more rows]
